# Supplementary material for: Human Colonization and Infection by Staphylococcus pseudintermedius: An Emerging and Underestimated Zoonotic Pathogen
Source: Microorganisms. 2023 Feb 25;11(3):581. doi: 10.3390/microorganisms11030581 (PMC10057476; doi:10.3390/microorganisms11030581)
Supplement: Supplementary file 1 [file microorganisms-11-00581-s001.zip]

Archive with 1 entries (1 files):
- Supplementary Table S1 pseudintermedius Genomes.xlsx
