# Supplementary material for: Human Colonization and Infection by Staphylococcus pseudintermedius: An Emerging and Underestimated Zoonotic Pathogen
Source: Microorganisms. 2023 Feb 25;11(3):581. doi: 10.3390/microorganisms11030581 (PMC10057476; doi:10.3390/microorganisms11030581)
Supplement: Supplementary file 1 [file microorganisms-11-00581-s001.zip › Supplementary Table S1 pseudintermedius Genomes.xlsx]

## Sheet: patric3_query
Genome ID	Genome Name	Other Names	NCBI Taxon ID	Taxon Lineage IDs	Taxon Lineage Names	Superkingdom	Kingdom	Phylum	Class	Order	Family	Genus	Species	Genome Status	Strain	Serovar	Biovar	Pathovar	MLST	Segment	Subtype	H_type	N_type	H1 Clade Global	H1 Clade US	H5 Clade	pH1N1-like	Lineage	Clade	Subclade	Other Typing	Culture Collection	Type Strain	Reference	Genome Quality	Completion Date	Publication	Authors	BioProject Accession	BioSample Accession	Assembly Accession	SRA Accession	GenBank Accessions	Sequencing Center	Sequencing Status	Sequencing Platform	Sequencing Depth	Assembly Method	Chromosome
283734.1041	Staphylococcus pseudintermedius strain CCUG 49543		283734	131567;2;1783272;1239;91061;1385;90964;1279;2815305;283734	cellular organisms;Bacteria;Terrabacteria group;Firmicutes;Bacilli;Bacillales;Staphylococcaceae;Staphylococcus;Staphylococcus intermedius group;Staphylococcus pseudintermedius	Bacteria	Bacteria	Firmicutes	Bacilli	Bacillales	Staphylococcaceae	Staphylococcus	Staphylococcus pseudintermedius	WGS	CCUG 49543				MLST.Staphylococcus_pseudintermedius.494													CCUG:49543			Good	2018-01-27T00:00:00Z			PRJNA339206	SAMN05978000	GCA_002902125.1		PPRB00000000		WGS	Illumina MiSeq	33.7x	Velvet v. 1.2.10
283734.1042	Staphylococcus pseudintermedius strain 473 strain MRSP 473		283734	131567;2;1783272;1239;91061;1385;90964;1279;2815305;283734	cellular organisms;Bacteria;Terrabacteria group;Firmicutes;Bacilli;Bacillales;Staphylococcaceae;Staphylococcus;Staphylococcus intermedius group;Staphylococcus pseudintermedius	Bacteria	Bacteria	Firmicutes	Bacilli	Bacillales	Staphylococcaceae	Staphylococcus	Staphylococcus pseudintermedius	WGS	MRSP 473				MLST.Staphylococcus_pseudintermedius.71												genotype:MLST 71				Good	2018-02-07T00:00:00Z			PRJNA418768	SAMN08028736	GCA_002922545.1		PHHX00000000		WGS	Illumina HiSeq	100.0x	Velvet v. 1.2.10
283734.1045	Staphylococcus pseudintermedius strain 200 strain MRSP 200		283734	131567;2;1783272;1239;91061;1385;90964;1279;2815305;283734	cellular organisms;Bacteria;Terrabacteria group;Firmicutes;Bacilli;Bacillales;Staphylococcaceae;Staphylococcus;Staphylococcus intermedius group;Staphylococcus pseudintermedius	Bacteria	Bacteria	Firmicutes	Bacilli	Bacillales	Staphylococcaceae	Staphylococcus	Staphylococcus pseudintermedius	WGS	MRSP 200				MLST.Staphylococcus_pseudintermedius.64												genotype:MLST 64				Good	2018-02-07T00:00:00Z			PRJNA418768	SAMN08028731	GCA_002922575.1		PHHV00000000		WGS	Illumina HiSeq	100.0x	Velvet v. 1.2.10
283734.1048	Staphylococcus pseudintermedius strain 586 strain MRSP 586		283734	131567;2;1783272;1239;91061;1385;90964;1279;2815305;283734	cellular organisms;Bacteria;Terrabacteria group;Firmicutes;Bacilli;Bacillales;Staphylococcaceae;Staphylococcus;Staphylococcus intermedius group;Staphylococcus pseudintermedius	Bacteria	Bacteria	Firmicutes	Bacilli	Bacillales	Staphylococcaceae	Staphylococcus	Staphylococcus pseudintermedius	WGS	MRSP 586				MLST.Staphylococcus_pseudintermedius.71												genotype:MLST 71				Good	2018-02-07T00:00:00Z			PRJNA418768	SAMN08028738	GCA_002922645.1		PHIC00000000		WGS	Illumina HiSeq	100x	Velvet v. 1.2.11
283734.1050	Staphylococcus pseudintermedius strain 476 strain MRSP 476		283734	131567;2;1783272;1239;91061;1385;90964;1279;2815305;283734	cellular organisms;Bacteria;Terrabacteria group;Firmicutes;Bacilli;Bacillales;Staphylococcaceae;Staphylococcus;Staphylococcus intermedius group;Staphylococcus pseudintermedius	Bacteria	Bacteria	Firmicutes	Bacilli	Bacillales	Staphylococcaceae	Staphylococcus	Staphylococcus pseudintermedius	WGS	MRSP 476				MLST.Staphylococcus_pseudintermedius.71												genotype:MLST 71				Good	2018-02-07T00:00:00Z			PRJNA418768	SAMN08028737	GCA_002922705.1		PHID00000000		WGS	Illumina HiSeq	100x	Velvet v. 1.2.10
283734.1058	Staphylococcus pseudintermedius strain ST71 17		283734	131567;2;1783272;1239;91061;1385;90964;1279;2815305;283734	cellular organisms;Bacteria;Terrabacteria group;Firmicutes;Bacilli;Bacillales;Staphylococcaceae;Staphylococcus;Staphylococcus intermedius group;Staphylococcus pseudintermedius	Bacteria	Bacteria	Firmicutes	Bacilli	Bacillales	Staphylococcaceae	Staphylococcus	Staphylococcus pseudintermedius	WGS	ST71 17				MLST.Staphylococcus_pseudintermedius.71												genotype:ST71				Good	2018-06-04T00:00:00Z	29292005		PRJNA439160	SAMN08741574	GCA_003185065.1		QEIQ00000000		WGS	Illumina MiSeq	50x	CLC NGS Cell v. 10
283734.1065	Staphylococcus pseudintermedius strain ST71 1		283734	131567;2;1783272;1239;91061;1385;90964;1279;2815305;283734	cellular organisms;Bacteria;Terrabacteria group;Firmicutes;Bacilli;Bacillales;Staphylococcaceae;Staphylococcus;Staphylococcus intermedius group;Staphylococcus pseudintermedius	Bacteria	Bacteria	Firmicutes	Bacilli	Bacillales	Staphylococcaceae	Staphylococcus	Staphylococcus pseudintermedius	WGS	ST71 1				MLST.Staphylococcus_pseudintermedius.71												genotype:ST71				Good	2018-06-04T00:00:00Z	29292005		PRJNA439160	SAMN08741522	GCA_003185195.1		QEIY00000000		WGS	Illumina MiSeq	50x	CLC NGS Cell v. 10
283734.1066	Staphylococcus pseudintermedius strain ST496 8		283734	131567;2;1783272;1239;91061;1385;90964;1279;2815305;283734	cellular organisms;Bacteria;Terrabacteria group;Firmicutes;Bacilli;Bacillales;Staphylococcaceae;Staphylococcus;Staphylococcus intermedius group;Staphylococcus pseudintermedius	Bacteria	Bacteria	Firmicutes	Bacilli	Bacillales	Staphylococcaceae	Staphylococcus	Staphylococcus pseudintermedius	WGS	ST496 8				MLST.Staphylococcus_pseudintermedius.496												genotype:ST496				Good	2018-06-04T00:00:00Z	29292005		PRJNA439160	SAMN08741546	GCA_003185215.1		QEJA00000000		WGS	Illumina MiSeq	50x	CLC NGS Cell v. 10
283734.1068	Staphylococcus pseudintermedius strain ST45 6		283734	131567;2;1783272;1239;91061;1385;90964;1279;2815305;283734	cellular organisms;Bacteria;Terrabacteria group;Firmicutes;Bacilli;Bacillales;Staphylococcaceae;Staphylococcus;Staphylococcus intermedius group;Staphylococcus pseudintermedius	Bacteria	Bacteria	Firmicutes	Bacilli	Bacillales	Staphylococcaceae	Staphylococcus	Staphylococcus pseudintermedius	WGS	ST45 6				MLST.Staphylococcus_pseudintermedius.45												genotype:ST45				Good	2018-06-04T00:00:00Z	29292005		PRJNA439160	SAMN08741538	GCA_003185255.1		QEJC00000000		WGS	Illumina MiSeq	50x	CLC NGS Cell v. 10
283734.1070	Staphylococcus pseudintermedius strain ST45 5		283734	131567;2;1783272;1239;91061;1385;90964;1279;2815305;283734	cellular organisms;Bacteria;Terrabacteria group;Firmicutes;Bacilli;Bacillales;Staphylococcaceae;Staphylococcus;Staphylococcus intermedius group;Staphylococcus pseudintermedius	Bacteria	Bacteria	Firmicutes	Bacilli	Bacillales	Staphylococcaceae	Staphylococcus	Staphylococcus pseudintermedius	WGS	ST45 5				MLST.Staphylococcus_pseudintermedius.45												genotype:ST45				Good	2018-06-04T00:00:00Z	29292005		PRJNA439160	SAMN08741537	GCA_003185295.1		QEJE00000000		WGS	Illumina MiSeq	50x	CLC NGS Cell v. 10
283734.1071	Staphylococcus pseudintermedius strain ST45 4		283734	131567;2;1783272;1239;91061;1385;90964;1279;2815305;283734	cellular organisms;Bacteria;Terrabacteria group;Firmicutes;Bacilli;Bacillales;Staphylococcaceae;Staphylococcus;Staphylococcus intermedius group;Staphylococcus pseudintermedius	Bacteria	Bacteria	Firmicutes	Bacilli	Bacillales	Staphylococcaceae	Staphylococcus	Staphylococcus pseudintermedius	WGS	ST45 4				MLST.Staphylococcus_pseudintermedius.45												genotype:ST45				Good	2018-06-04T00:00:00Z	29292005		PRJNA439160	SAMN08741536	GCA_003185305.1		QEJH00000000		WGS	Illumina MiSeq	50x	CLC NGS Cell v. 10
283734.1072	Staphylococcus pseudintermedius strain ST547 1		283734	131567;2;1783272;1239;91061;1385;90964;1279;2815305;283734	cellular organisms;Bacteria;Terrabacteria group;Firmicutes;Bacilli;Bacillales;Staphylococcaceae;Staphylococcus;Staphylococcus intermedius group;Staphylococcus pseudintermedius	Bacteria	Bacteria	Firmicutes	Bacilli	Bacillales	Staphylococcaceae	Staphylococcus	Staphylococcus pseudintermedius	WGS	ST547 1				MLST.Staphylococcus_pseudintermedius.547												genotype:ST547				Good	2018-06-04T00:00:00Z	29292005		PRJNA439160	SAMN08741562	GCA_003185325.1		QEJI00000000		WGS	Illumina MiSeq	50x	CLC NGS Cell v. 10
283734.1073	Staphylococcus pseudintermedius strain ST496 1		283734	131567;2;1783272;1239;91061;1385;90964;1279;2815305;283734	cellular organisms;Bacteria;Terrabacteria group;Firmicutes;Bacilli;Bacillales;Staphylococcaceae;Staphylococcus;Staphylococcus intermedius group;Staphylococcus pseudintermedius	Bacteria	Bacteria	Firmicutes	Bacilli	Bacillales	Staphylococcaceae	Staphylococcus	Staphylococcus pseudintermedius	WGS	ST496 1				MLST.Staphylococcus_pseudintermedius.496												genotype:ST496				Good	2018-06-04T00:00:00Z	29292005		PRJNA439160	SAMN08741539	GCA_003185365.1		QEJK00000000		WGS	Illumina MiSeq	50x	CLC NGS Cell v. 10
283734.1074	Staphylococcus pseudintermedius strain ST501 1		283734	131567;2;1783272;1239;91061;1385;90964;1279;2815305;283734	cellular organisms;Bacteria;Terrabacteria group;Firmicutes;Bacilli;Bacillales;Staphylococcaceae;Staphylococcus;Staphylococcus intermedius group;Staphylococcus pseudintermedius	Bacteria	Bacteria	Firmicutes	Bacilli	Bacillales	Staphylococcaceae	Staphylococcus	Staphylococcus pseudintermedius	WGS	ST501 1				MLST.Staphylococcus_pseudintermedius.501												genotype:ST501				Good	2018-06-04T00:00:00Z	29292005		PRJNA439160	SAMN08741559	GCA_003185385.1		QEJJ00000000		WGS	Illumina MiSeq	50x	CLC NGS Cell v. 10
283734.1077	Staphylococcus pseudintermedius strain ST500 1		283734	131567;2;1783272;1239;91061;1385;90964;1279;2815305;283734	cellular organisms;Bacteria;Terrabacteria group;Firmicutes;Bacilli;Bacillales;Staphylococcaceae;Staphylococcus;Staphylococcus intermedius group;Staphylococcus pseudintermedius	Bacteria	Bacteria	Firmicutes	Bacilli	Bacillales	Staphylococcaceae	Staphylococcus	Staphylococcus pseudintermedius	WGS	ST500 1				MLST.Staphylococcus_pseudintermedius.500												genotype:ST500				Good	2018-06-04T00:00:00Z	29292005		PRJNA439160	SAMN08741558	GCA_003185445.1		QEJL00000000		WGS	Illumina MiSeq	50x	CLC NGS Cell v. 10
283734.1078	Staphylococcus pseudintermedius strain ST45 2		283734	131567;2;1783272;1239;91061;1385;90964;1279;2815305;283734	cellular organisms;Bacteria;Terrabacteria group;Firmicutes;Bacilli;Bacillales;Staphylococcaceae;Staphylococcus;Staphylococcus intermedius group;Staphylococcus pseudintermedius	Bacteria	Bacteria	Firmicutes	Bacilli	Bacillales	Staphylococcaceae	Staphylococcus	Staphylococcus pseudintermedius	WGS	ST45 2				MLST.Staphylococcus_pseudintermedius.45												genotype:ST45				Good	2018-06-04T00:00:00Z	29292005		PRJNA439160	SAMN08741534	GCA_003185455.1		QEJQ00000000		WGS	Illumina MiSeq	50x	CLC NGS Cell v. 10
283734.1079	Staphylococcus pseudintermedius strain ST498 2		283734	131567;2;1783272;1239;91061;1385;90964;1279;2815305;283734	cellular organisms;Bacteria;Terrabacteria group;Firmicutes;Bacilli;Bacillales;Staphylococcaceae;Staphylococcus;Staphylococcus intermedius group;Staphylococcus pseudintermedius	Bacteria	Bacteria	Firmicutes	Bacilli	Bacillales	Staphylococcaceae	Staphylococcus	Staphylococcus pseudintermedius	WGS	ST498 2				MLST.Staphylococcus_pseudintermedius.498												genotype:ST498				Good	2018-06-04T00:00:00Z	29292005		PRJNA439160	SAMN08741556	GCA_003185465.1		QEJN00000000		WGS	Illumina MiSeq	50x	CLC NGS Cell v. 10
283734.1080	Staphylococcus pseudintermedius strain ST316 3		283734	131567;2;1783272;1239;91061;1385;90964;1279;2815305;283734	cellular organisms;Bacteria;Terrabacteria group;Firmicutes;Bacilli;Bacillales;Staphylococcaceae;Staphylococcus;Staphylococcus intermedius group;Staphylococcus pseudintermedius	Bacteria	Bacteria	Firmicutes	Bacilli	Bacillales	Staphylococcaceae	Staphylococcus	Staphylococcus pseudintermedius	WGS	ST316 3				MLST.Staphylococcus_pseudintermedius.316												genotype:ST316				Good	2018-06-04T00:00:00Z	29292005		PRJNA439160	SAMN08741527	GCA_003185485.1		QEJO00000000		WGS	Illumina MiSeq	50x	CLC NGS Cell v. 10
283734.1081	Staphylococcus pseudintermedius strain ST71 2		283734	131567;2;1783272;1239;91061;1385;90964;1279;2815305;283734	cellular organisms;Bacteria;Terrabacteria group;Firmicutes;Bacilli;Bacillales;Staphylococcaceae;Staphylococcus;Staphylococcus intermedius group;Staphylococcus pseudintermedius	Bacteria	Bacteria	Firmicutes	Bacilli	Bacillales	Staphylococcaceae	Staphylococcus	Staphylococcus pseudintermedius	WGS	ST71 2				MLST.Staphylococcus_pseudintermedius.71												genotype:ST71				Good	2018-06-04T00:00:00Z	29292005		PRJNA439160	SAMN08741577	GCA_003185525.1		QEIX00000000		WGS	Illumina MiSeq	50x	CLC NGS Cell v. 10
283734.1084	Staphylococcus pseudintermedius strain ST499 1		283734	131567;2;1783272;1239;91061;1385;90964;1279;2815305;283734	cellular organisms;Bacteria;Terrabacteria group;Firmicutes;Bacilli;Bacillales;Staphylococcaceae;Staphylococcus;Staphylococcus intermedius group;Staphylococcus pseudintermedius	Bacteria	Bacteria	Firmicutes	Bacilli	Bacillales	Staphylococcaceae	Staphylococcus	Staphylococcus pseudintermedius	WGS	ST499 1				MLST.Staphylococcus_pseudintermedius.499												genotype:ST499				Good	2018-06-04T00:00:00Z	29292005		PRJNA439160	SAMN08741557	GCA_003185565.1		QEJP00000000		WGS	Illumina MiSeq	50x	CLC NGS Cell v. 10
283734.1085	Staphylococcus pseudintermedius strain ST283 1		283734	131567;2;1783272;1239;91061;1385;90964;1279;2815305;283734	cellular organisms;Bacteria;Terrabacteria group;Firmicutes;Bacilli;Bacillales;Staphylococcaceae;Staphylococcus;Staphylococcus intermedius group;Staphylococcus pseudintermedius	Bacteria	Bacteria	Firmicutes	Bacilli	Bacillales	Staphylococcaceae	Staphylococcus	Staphylococcus pseudintermedius	WGS	ST283 1				MLST.Staphylococcus_pseudintermedius.283												genotype:ST283				Good	2018-06-04T00:00:00Z	29292005		PRJNA439160	SAMN08741524	GCA_003185605.1		QEJR00000000		WGS	Illumina MiSeq	50x	CLC NGS Cell v. 10
283734.1086	Staphylococcus pseudintermedius strain ST316 2		283734	131567;2;1783272;1239;91061;1385;90964;1279;2815305;283734	cellular organisms;Bacteria;Terrabacteria group;Firmicutes;Bacilli;Bacillales;Staphylococcaceae;Staphylococcus;Staphylococcus intermedius group;Staphylococcus pseudintermedius	Bacteria	Bacteria	Firmicutes	Bacilli	Bacillales	Staphylococcaceae	Staphylococcus	Staphylococcus pseudintermedius	WGS	ST316 2				MLST.Staphylococcus_pseudintermedius.316												genotype:ST316				Good	2018-06-04T00:00:00Z	29292005		PRJNA439160	SAMN08741526	GCA_003185615.1		QEJS00000000		WGS	Illumina MiSeq	50x	CLC NGS Cell v. 10
283734.1087	Staphylococcus pseudintermedius strain ST64 2		283734	131567;2;1783272;1239;91061;1385;90964;1279;2815305;283734	cellular organisms;Bacteria;Terrabacteria group;Firmicutes;Bacilli;Bacillales;Staphylococcaceae;Staphylococcus;Staphylococcus intermedius group;Staphylococcus pseudintermedius	Bacteria	Bacteria	Firmicutes	Bacilli	Bacillales	Staphylococcaceae	Staphylococcus	Staphylococcus pseudintermedius	WGS	ST64 2				MLST.Staphylococcus_pseudintermedius.64												genotype:ST64				Good	2018-06-04T00:00:00Z	29292005		PRJNA439160	SAMN08741564	GCA_003185635.1		QEJT00000000		WGS	Illumina MiSeq	50x	CLC NGS Cell v. 10
283734.1089	Staphylococcus pseudintermedius strain ST496 4		283734	131567;2;1783272;1239;91061;1385;90964;1279;2815305;283734	cellular organisms;Bacteria;Terrabacteria group;Firmicutes;Bacilli;Bacillales;Staphylococcaceae;Staphylococcus;Staphylococcus intermedius group;Staphylococcus pseudintermedius	Bacteria	Bacteria	Firmicutes	Bacilli	Bacillales	Staphylococcaceae	Staphylococcus	Staphylococcus pseudintermedius	WGS	ST496 4				MLST.Staphylococcus_pseudintermedius.496												genotype:ST496				Good	2018-06-04T00:00:00Z	29292005		PRJNA439160	SAMN08741542	GCA_003185815.1		QEJF00000000		WGS	Illumina MiSeq	50x	CLC NGS Cell v. 10
283734.1191	Staphylococcus pseudintermedius strain ST64-6		283734	131567;2;1783272;1239;91061;1385;90964;1279;2815305;283734	cellular organisms;Bacteria;Terrabacteria group;Firmicutes;Bacilli;Bacillales;Staphylococcaceae;Staphylococcus;Staphylococcus intermedius group;Staphylococcus pseudintermedius	Bacteria	Bacteria	Firmicutes	Bacilli	Bacillales	Staphylococcaceae	Staphylococcus	Staphylococcus pseudintermedius	WGS	ST64-6				MLST.Staphylococcus_pseudintermedius.64																Good	2018-08-13T00:00:00Z			PRJNA482500	SAMN09708412	GCA_003383635.1		QQPO00000000		WGS	Illumina MiSeq	50x	CLC NGS Cell v. 10
283734.1192	Staphylococcus pseudintermedius strain ST64-5		283734	131567;2;1783272;1239;91061;1385;90964;1279;2815305;283734	cellular organisms;Bacteria;Terrabacteria group;Firmicutes;Bacilli;Bacillales;Staphylococcaceae;Staphylococcus;Staphylococcus intermedius group;Staphylococcus pseudintermedius	Bacteria	Bacteria	Firmicutes	Bacilli	Bacillales	Staphylococcaceae	Staphylococcus	Staphylococcus pseudintermedius	WGS	ST64-5				MLST.Staphylococcus_pseudintermedius.64																Good	2018-08-13T00:00:00Z			PRJNA482500	SAMN09708411	GCA_003383655.1		QQPN00000000		WGS	Illumina MiSeq	50x	CLC NGS Cell v. 10
283734.1193	Staphylococcus pseudintermedius strain ST64-4		283734	131567;2;1783272;1239;91061;1385;90964;1279;2815305;283734	cellular organisms;Bacteria;Terrabacteria group;Firmicutes;Bacilli;Bacillales;Staphylococcaceae;Staphylococcus;Staphylococcus intermedius group;Staphylococcus pseudintermedius	Bacteria	Bacteria	Firmicutes	Bacilli	Bacillales	Staphylococcaceae	Staphylococcus	Staphylococcus pseudintermedius	WGS	ST64-4				MLST.Staphylococcus_pseudintermedius.64																Good	2018-08-13T00:00:00Z			PRJNA482500	SAMN09708409	GCA_003383685.1		QQPM00000000		WGS	Illumina MiSeq	50x	CLC NGS Cell v. 10
283734.1195	Staphylococcus pseudintermedius strain ST496-4		283734	131567;2;1783272;1239;91061;1385;90964;1279;2815305;283734	cellular organisms;Bacteria;Terrabacteria group;Firmicutes;Bacilli;Bacillales;Staphylococcaceae;Staphylococcus;Staphylococcus intermedius group;Staphylococcus pseudintermedius	Bacteria	Bacteria	Firmicutes	Bacilli	Bacillales	Staphylococcaceae	Staphylococcus	Staphylococcus pseudintermedius	WGS	ST496-4				MLST.Staphylococcus_pseudintermedius.496																Good	2018-08-13T00:00:00Z			PRJNA482500	SAMN09708402	GCA_003383745.1		QQPG00000000		WGS	Illumina MiSeq	50x	CLC NGS Cell v. 10
283734.1197	Staphylococcus pseudintermedius strain ST68		283734	131567;2;1783272;1239;91061;1385;90964;1279;2815305;283734	cellular organisms;Bacteria;Terrabacteria group;Firmicutes;Bacilli;Bacillales;Staphylococcaceae;Staphylococcus;Staphylococcus intermedius group;Staphylococcus pseudintermedius	Bacteria	Bacteria	Firmicutes	Bacilli	Bacillales	Staphylococcaceae	Staphylococcus	Staphylococcus pseudintermedius	WGS	ST68				MLST.Staphylococcus_pseudintermedius.525																Good	2018-08-13T00:00:00Z			PRJNA482500	SAMN09708398	GCA_003383805.1		QQPE00000000		WGS	Illumina MiSeq	50x	CLC NGS Cell v. 10
283734.1198	Staphylococcus pseudintermedius strain ST64-1		283734	131567;2;1783272;1239;91061;1385;90964;1279;2815305;283734	cellular organisms;Bacteria;Terrabacteria group;Firmicutes;Bacilli;Bacillales;Staphylococcaceae;Staphylococcus;Staphylococcus intermedius group;Staphylococcus pseudintermedius	Bacteria	Bacteria	Firmicutes	Bacilli	Bacillales	Staphylococcaceae	Staphylococcus	Staphylococcus pseudintermedius	WGS	ST64-1				MLST.Staphylococcus_pseudintermedius.64																Good	2018-08-13T00:00:00Z			PRJNA482500	SAMN09708397	GCA_003383815.1		QQTQ00000000		WGS	Illumina MiSeq	50x	CLC NGS Cell v. 10
283734.1199	Staphylococcus pseudintermedius strain ST496-3		283734	131567;2;1783272;1239;91061;1385;90964;1279;2815305;283734	cellular organisms;Bacteria;Terrabacteria group;Firmicutes;Bacilli;Bacillales;Staphylococcaceae;Staphylococcus;Staphylococcus intermedius group;Staphylococcus pseudintermedius	Bacteria	Bacteria	Firmicutes	Bacilli	Bacillales	Staphylococcaceae	Staphylococcus	Staphylococcus pseudintermedius	WGS	ST496-3				MLST.Staphylococcus_pseudintermedius.496																Good	2018-08-13T00:00:00Z			PRJNA482500	SAMN09708396	GCA_003383845.1		QQPD00000000		WGS	Illumina MiSeq	50x	CLC NGS Cell v. 10
283734.1202	Staphylococcus pseudintermedius strain ST496-6		283734	131567;2;1783272;1239;91061;1385;90964;1279;2815305;283734	cellular organisms;Bacteria;Terrabacteria group;Firmicutes;Bacilli;Bacillales;Staphylococcaceae;Staphylococcus;Staphylococcus intermedius group;Staphylococcus pseudintermedius	Bacteria	Bacteria	Firmicutes	Bacilli	Bacillales	Staphylococcaceae	Staphylococcus	Staphylococcus pseudintermedius	WGS	ST496-6				MLST.Staphylococcus_pseudintermedius.496																Good	2018-08-13T00:00:00Z			PRJNA482500	SAMN09708405	GCA_003383925.1		QQPJ00000000		WGS	Illumina MiSeq	50x	CLC NGS Cell v. 10
283734.1205	Staphylococcus pseudintermedius strain ST525		283734	131567;2;1783272;1239;91061;1385;90964;1279;2815305;283734	cellular organisms;Bacteria;Terrabacteria group;Firmicutes;Bacilli;Bacillales;Staphylococcaceae;Staphylococcus;Staphylococcus intermedius group;Staphylococcus pseudintermedius	Bacteria	Bacteria	Firmicutes	Bacilli	Bacillales	Staphylococcaceae	Staphylococcus	Staphylococcus pseudintermedius	WGS	ST525				MLST.Staphylococcus_pseudintermedius.68																Good	2018-08-13T00:00:00Z			PRJNA482500	SAMN09708399	GCA_003383995.1		QQTV00000000		WGS	Illumina MiSeq	50x	CLC NGS Cell v. 10
283734.1206	Staphylococcus pseudintermedius strain ST64-2		283734	131567;2;1783272;1239;91061;1385;90964;1279;2815305;283734	cellular organisms;Bacteria;Terrabacteria group;Firmicutes;Bacilli;Bacillales;Staphylococcaceae;Staphylococcus;Staphylococcus intermedius group;Staphylococcus pseudintermedius	Bacteria	Bacteria	Firmicutes	Bacilli	Bacillales	Staphylococcaceae	Staphylococcus	Staphylococcus pseudintermedius	WGS	ST64-2				MLST.Staphylococcus_pseudintermedius.64																Good	2018-08-13T00:00:00Z			PRJNA482500	SAMN09708400	GCA_003383985.1		QQPF00000000		WGS	Illumina MiSeq	50x	CLC NGS Cell v. 10
283734.1673	Staphylococcus pseudintermedius strain SP130a		283734	131567;2;1783272;1239;91061;1385;90964;1279;2815305;283734	cellular organisms;Bacteria;Terrabacteria group;Firmicutes;Bacilli;Bacillales;Staphylococcaceae;Staphylococcus;Staphylococcus intermedius group;Staphylococcus pseudintermedius	Bacteria	Bacteria	Firmicutes	Bacilli	Bacillales	Staphylococcaceae	Staphylococcus	Staphylococcus pseudintermedius	WGS	SP130a				MLST.Staphylococcus_pseudintermedius.496																Good	2019-02-11T00:00:00Z	30718644		PRJNA473042	SAMN09258691	GCA_004166355.1		QHIC00000000		WGS	Illumina MiSeq	104x	SPAdes v. 3.10.1
283734.1675	Staphylococcus pseudintermedius strain SP132a		283734	131567;2;1783272;1239;91061;1385;90964;1279;2815305;283734	cellular organisms;Bacteria;Terrabacteria group;Firmicutes;Bacilli;Bacillales;Staphylococcaceae;Staphylococcus;Staphylococcus intermedius group;Staphylococcus pseudintermedius	Bacteria	Bacteria	Firmicutes	Bacilli	Bacillales	Staphylococcaceae	Staphylococcus	Staphylococcus pseudintermedius	WGS	SP132a				MLST.Staphylococcus_pseudintermedius.496																Good	2019-02-11T00:00:00Z	30718644		PRJNA473042	SAMN09258693	GCA_004166385.1		QHIA00000000		WGS	Illumina MiSeq	99x	SPAdes v. 3.10.1
283734.1678	Staphylococcus pseudintermedius strain SP103a		283734	131567;2;1783272;1239;91061;1385;90964;1279;2815305;283734	cellular organisms;Bacteria;Terrabacteria group;Firmicutes;Bacilli;Bacillales;Staphylococcaceae;Staphylococcus;Staphylococcus intermedius group;Staphylococcus pseudintermedius	Bacteria	Bacteria	Firmicutes	Bacilli	Bacillales	Staphylococcaceae	Staphylococcus	Staphylococcus pseudintermedius	WGS	SP103a				MLST.Staphylococcus_pseudintermedius.498																Good	2019-02-11T00:00:00Z	30718644		PRJNA473042	SAMN09258683	GCA_004166455.1		QHIK00000000		WGS	Illumina MiSeq	125x	SPAdes v. 3.10.1
283734.1679	Staphylococcus pseudintermedius strain SP102a		283734	131567;2;1783272;1239;91061;1385;90964;1279;2815305;283734	cellular organisms;Bacteria;Terrabacteria group;Firmicutes;Bacilli;Bacillales;Staphylococcaceae;Staphylococcus;Staphylococcus intermedius group;Staphylococcus pseudintermedius	Bacteria	Bacteria	Firmicutes	Bacilli	Bacillales	Staphylococcaceae	Staphylococcus	Staphylococcus pseudintermedius	WGS	SP102a				MLST.Staphylococcus_pseudintermedius.64																Good	2019-02-11T00:00:00Z	30718644		PRJNA473042	SAMN09258682	GCA_004166465.1		QHIL00000000		WGS	Illumina MiSeq	108x	SPAdes v. 3.10.1
283734.1682	Staphylococcus pseudintermedius strain SP84a		283734	131567;2;1783272;1239;91061;1385;90964;1279;2815305;283734	cellular organisms;Bacteria;Terrabacteria group;Firmicutes;Bacilli;Bacillales;Staphylococcaceae;Staphylococcus;Staphylococcus intermedius group;Staphylococcus pseudintermedius	Bacteria	Bacteria	Firmicutes	Bacilli	Bacillales	Staphylococcaceae	Staphylococcus	Staphylococcus pseudintermedius	WGS	SP84a				MLST.Staphylococcus_pseudintermedius.258																Good	2019-02-11T00:00:00Z	30718644		PRJNA473042	SAMN09258677	GCA_004166545.1		QHIQ00000000		WGS	Illumina MiSeq	156x	SPAdes v. 3.10.1
283734.1686	Staphylococcus pseudintermedius strain SP34a		283734	131567;2;1783272;1239;91061;1385;90964;1279;2815305;283734	cellular organisms;Bacteria;Terrabacteria group;Firmicutes;Bacilli;Bacillales;Staphylococcaceae;Staphylococcus;Staphylococcus intermedius group;Staphylococcus pseudintermedius	Bacteria	Bacteria	Firmicutes	Bacilli	Bacillales	Staphylococcaceae	Staphylococcus	Staphylococcus pseudintermedius	WGS	SP34a				MLST.Staphylococcus_pseudintermedius.277																Good	2019-02-11T00:00:00Z	30718644		PRJNA473042	SAMN09258673	GCA_004166635.1		QHIU00000000		WGS	Illumina MiSeq	194x	SPAdes v. 3.10.1
283734.1693	Staphylococcus pseudintermedius strain SP32b		283734	131567;2;1783272;1239;91061;1385;90964;1279;2815305;283734	cellular organisms;Bacteria;Terrabacteria group;Firmicutes;Bacilli;Bacillales;Staphylococcaceae;Staphylococcus;Staphylococcus intermedius group;Staphylococcus pseudintermedius	Bacteria	Bacteria	Firmicutes	Bacilli	Bacillales	Staphylococcaceae	Staphylococcus	Staphylococcus pseudintermedius	WGS	SP32b				MLST.Staphylococcus_pseudintermedius.496																Good	2019-02-11T00:00:00Z	30718644		PRJNA473042	SAMN09258671	GCA_004166765.1		QHIW00000000		WGS	Illumina MiSeq	135x	SPAdes v. 3.10.1
283734.1694	Staphylococcus pseudintermedius strain SP31a		283734	131567;2;1783272;1239;91061;1385;90964;1279;2815305;283734	cellular organisms;Bacteria;Terrabacteria group;Firmicutes;Bacilli;Bacillales;Staphylococcaceae;Staphylococcus;Staphylococcus intermedius group;Staphylococcus pseudintermedius	Bacteria	Bacteria	Firmicutes	Bacilli	Bacillales	Staphylococcaceae	Staphylococcus	Staphylococcus pseudintermedius	WGS	SP31a				MLST.Staphylococcus_pseudintermedius.496																Good	2019-02-11T00:00:00Z	30718644		PRJNA473042	SAMN09258670	GCA_004166775.1		QHIX00000000		WGS	Illumina MiSeq	181x	SPAdes v. 3.10.1
283734.1695	Staphylococcus pseudintermedius strain SP30a		283734	131567;2;1783272;1239;91061;1385;90964;1279;2815305;283734	cellular organisms;Bacteria;Terrabacteria group;Firmicutes;Bacilli;Bacillales;Staphylococcaceae;Staphylococcus;Staphylococcus intermedius group;Staphylococcus pseudintermedius	Bacteria	Bacteria	Firmicutes	Bacilli	Bacillales	Staphylococcaceae	Staphylococcus	Staphylococcus pseudintermedius	WGS	SP30a				MLST.Staphylococcus_pseudintermedius.496																Good	2019-02-11T00:00:00Z	30718644		PRJNA473042	SAMN09258669	GCA_004166785.1		QHIY00000000		WGS	Illumina MiSeq	100x	SPAdes v. 3.10.1
283734.1699	Staphylococcus pseudintermedius strain SP18a		283734	131567;2;1783272;1239;91061;1385;90964;1279;2815305;283734	cellular organisms;Bacteria;Terrabacteria group;Firmicutes;Bacilli;Bacillales;Staphylococcaceae;Staphylococcus;Staphylococcus intermedius group;Staphylococcus pseudintermedius	Bacteria	Bacteria	Firmicutes	Bacilli	Bacillales	Staphylococcaceae	Staphylococcus	Staphylococcus pseudintermedius	WGS	SP18a				MLST.Staphylococcus_pseudintermedius.64																Good	2019-02-11T00:00:00Z	30718644		PRJNA473042	SAMN09258665	GCA_004166875.1		QHJC00000000		WGS	Illumina MiSeq	108x	SPAdes v. 3.10.1
283734.1711	Staphylococcus pseudintermedius strain MAD627		283734	131567;2;1783272;1239;91061;1385;90964;1279;2815305;283734	cellular organisms;Bacteria;Terrabacteria group;Firmicutes;Bacilli;Bacillales;Staphylococcaceae;Staphylococcus;Staphylococcus intermedius group;Staphylococcus pseudintermedius	Bacteria	Bacteria	Firmicutes	Bacilli	Bacillales	Staphylococcaceae	Staphylococcus	Staphylococcus pseudintermedius	WGS	MAD627				MLST.Staphylococcus_pseudintermedius.283																Good	2019-04-15T00:00:00Z			PRJNA418768	SAMN10389939	GCA_004794845.1		RJRN00000000		WGS	Illumina HiSeq	710x	Velvet v. 1.2.10
283734.1712	Staphylococcus pseudintermedius strain MAD401		283734	131567;2;1783272;1239;91061;1385;90964;1279;2815305;283734	cellular organisms;Bacteria;Terrabacteria group;Firmicutes;Bacilli;Bacillales;Staphylococcaceae;Staphylococcus;Staphylococcus intermedius group;Staphylococcus pseudintermedius	Bacteria	Bacteria	Firmicutes	Bacilli	Bacillales	Staphylococcaceae	Staphylococcus	Staphylococcus pseudintermedius	WGS	MAD401				MLST.Staphylococcus_pseudintermedius.68												genotype:MLST 68				Good	2019-04-15T00:00:00Z			PRJNA418768	SAMN09206883	GCA_004794855.1		QGPK00000000		WGS	Illumina HiSeq	602x	Velvet v. 1.2.10
283734.1736	Staphylococcus pseudintermedius strain MAD425		283734	131567;2;1783272;1239;91061;1385;90964;1279;2815305;283734	cellular organisms;Bacteria;Terrabacteria group;Firmicutes;Bacilli;Bacillales;Staphylococcaceae;Staphylococcus;Staphylococcus intermedius group;Staphylococcus pseudintermedius	Bacteria	Bacteria	Firmicutes	Bacilli	Bacillales	Staphylococcaceae	Staphylococcus	Staphylococcus pseudintermedius	WGS	MAD425				MLST.Staphylococcus_pseudintermedius.282												genotype:MLST 282				Good	2019-06-20T00:00:00Z			PRJNA418768	SAMN09206900	GCA_006381995.1		QGOT00000000		WGS	Illumina HiSeq	590x	Velvet v. 1.2.10
283734.1737	Staphylococcus pseudintermedius strain MAD391		283734	131567;2;1783272;1239;91061;1385;90964;1279;2815305;283734	cellular organisms;Bacteria;Terrabacteria group;Firmicutes;Bacilli;Bacillales;Staphylococcaceae;Staphylococcus;Staphylococcus intermedius group;Staphylococcus pseudintermedius	Bacteria	Bacteria	Firmicutes	Bacilli	Bacillales	Staphylococcaceae	Staphylococcus	Staphylococcus pseudintermedius	WGS	MAD391				MLST.Staphylococcus_pseudintermedius.45												genotype:MLST 45				Good	2019-06-20T00:00:00Z			PRJNA418768	SAMN09206901	GCA_006382015.1		QGOS00000000		WGS	Illumina HiSeq	612x	Velvet v. 1.2.10
283734.1740	Staphylococcus pseudintermedius strain MAD478		283734	131567;2;1783272;1239;91061;1385;90964;1279;2815305;283734	cellular organisms;Bacteria;Terrabacteria group;Firmicutes;Bacilli;Bacillales;Staphylococcaceae;Staphylococcus;Staphylococcus intermedius group;Staphylococcus pseudintermedius	Bacteria	Bacteria	Firmicutes	Bacilli	Bacillales	Staphylococcaceae	Staphylococcus	Staphylococcus pseudintermedius	WGS	MAD478				MLST.Staphylococcus_pseudintermedius.71												genotype:MLST 71				Good	2019-06-20T00:00:00Z			PRJNA418768	SAMN09206890	GCA_006382135.1		QGPD00000000		WGS	Illumina HiSeq	531x	Velvet v. 1.2.10
283734.1743	Staphylococcus pseudintermedius strain MAD400		283734	131567;2;1783272;1239;91061;1385;90964;1279;2815305;283734	cellular organisms;Bacteria;Terrabacteria group;Firmicutes;Bacilli;Bacillales;Staphylococcaceae;Staphylococcus;Staphylococcus intermedius group;Staphylococcus pseudintermedius	Bacteria	Bacteria	Firmicutes	Bacilli	Bacillales	Staphylococcaceae	Staphylococcus	Staphylococcus pseudintermedius	WGS	MAD400				MLST.Staphylococcus_pseudintermedius.498												genotype:MLST 498				Good	2019-06-20T00:00:00Z			PRJNA418768	SAMN09206882	GCA_006382205.1		QGPL00000000		WGS	Illumina HiSeq	715x	Velvet v. 1.2.10
283734.1745	Staphylococcus pseudintermedius strain MAD404		283734	131567;2;1783272;1239;91061;1385;90964;1279;2815305;283734	cellular organisms;Bacteria;Terrabacteria group;Firmicutes;Bacilli;Bacillales;Staphylococcaceae;Staphylococcus;Staphylococcus intermedius group;Staphylococcus pseudintermedius	Bacteria	Bacteria	Firmicutes	Bacilli	Bacillales	Staphylococcaceae	Staphylococcus	Staphylococcus pseudintermedius	WGS	MAD404				MLST.Staphylococcus_pseudintermedius.71												genotype:MLST 71				Good	2019-06-20T00:00:00Z			PRJNA418768	SAMN09206884	GCA_006382235.1		QGPJ00000000		WGS	Illumina HiSeq	639x	Velvet v. 1.2.10
283734.1746	Staphylococcus pseudintermedius strain MAD502		283734	131567;2;1783272;1239;91061;1385;90964;1279;2815305;283734	cellular organisms;Bacteria;Terrabacteria group;Firmicutes;Bacilli;Bacillales;Staphylococcaceae;Staphylococcus;Staphylococcus intermedius group;Staphylococcus pseudintermedius	Bacteria	Bacteria	Firmicutes	Bacilli	Bacillales	Staphylococcaceae	Staphylococcus	Staphylococcus pseudintermedius	WGS	MAD502				MLST.Staphylococcus_pseudintermedius.45												genotype:MLST 45				Good	2019-06-20T00:00:00Z			PRJNA418768	SAMN09206874	GCA_006382275.1		QGPT00000000		WGS	Illumina HiSeq	416x	Velvet v. 1.2.10
283734.1749	Staphylococcus pseudintermedius strain MAD428		283734	131567;2;1783272;1239;91061;1385;90964;1279;2815305;283734	cellular organisms;Bacteria;Terrabacteria group;Firmicutes;Bacilli;Bacillales;Staphylococcaceae;Staphylococcus;Staphylococcus intermedius group;Staphylococcus pseudintermedius	Bacteria	Bacteria	Firmicutes	Bacilli	Bacillales	Staphylococcaceae	Staphylococcus	Staphylococcus pseudintermedius	WGS	MAD428				MLST.Staphylococcus_pseudintermedius.266												genotype:MLST 266				Good	2019-06-20T00:00:00Z			PRJNA418768	SAMN09206899	GCA_006382315.1		QGOU00000000		WGS	Illumina HiSeq	555x	Velvet v. 1.2.10
283734.1750	Staphylococcus pseudintermedius strain MAD417		283734	131567;2;1783272;1239;91061;1385;90964;1279;2815305;283734	cellular organisms;Bacteria;Terrabacteria group;Firmicutes;Bacilli;Bacillales;Staphylococcaceae;Staphylococcus;Staphylococcus intermedius group;Staphylococcus pseudintermedius	Bacteria	Bacteria	Firmicutes	Bacilli	Bacillales	Staphylococcaceae	Staphylococcus	Staphylococcus pseudintermedius	WGS	MAD417				MLST.Staphylococcus_pseudintermedius.498												genotype:MLST 498				Good	2019-06-20T00:00:00Z			PRJNA418768	SAMN09206903	GCA_006382325.1		QGOQ00000000		WGS	Illumina HiSeq	607x	Velvet v. 1.2.10
283734.1751	Staphylococcus pseudintermedius strain VTH621		283734	131567;2;1783272;1239;91061;1385;90964;1279;2815305;283734	cellular organisms;Bacteria;Terrabacteria group;Firmicutes;Bacilli;Bacillales;Staphylococcaceae;Staphylococcus;Staphylococcus intermedius group;Staphylococcus pseudintermedius	Bacteria	Bacteria	Firmicutes	Bacilli	Bacillales	Staphylococcaceae	Staphylococcus	Staphylococcus pseudintermedius	WGS	VTH621				MLST.Staphylococcus_pseudintermedius.45												genotype:MLST 45				Good	2019-06-20T00:00:00Z			PRJNA418768	SAMN09206889	GCA_006382355.1		QGPE00000000		WGS	Illumina HiSeq	670x	Velvet v. 1.2.10
283734.1752	Staphylococcus pseudintermedius strain MAD380		283734	131567;2;1783272;1239;91061;1385;90964;1279;2815305;283734	cellular organisms;Bacteria;Terrabacteria group;Firmicutes;Bacilli;Bacillales;Staphylococcaceae;Staphylococcus;Staphylococcus intermedius group;Staphylococcus pseudintermedius	Bacteria	Bacteria	Firmicutes	Bacilli	Bacillales	Staphylococcaceae	Staphylococcus	Staphylococcus pseudintermedius	WGS	MAD380				MLST.Staphylococcus_pseudintermedius.261												genotype:MLST 261				Good	2019-06-20T00:00:00Z			PRJNA418768	SAMN09206880	GCA_006382395.1		QGPN00000000		WGS	Illumina HiSeq	718x	Velvet v. 1.2.10
283734.1754	Staphylococcus pseudintermedius strain VTH775		283734	131567;2;1783272;1239;91061;1385;90964;1279;2815305;283734	cellular organisms;Bacteria;Terrabacteria group;Firmicutes;Bacilli;Bacillales;Staphylococcaceae;Staphylococcus;Staphylococcus intermedius group;Staphylococcus pseudintermedius	Bacteria	Bacteria	Firmicutes	Bacilli	Bacillales	Staphylococcaceae	Staphylococcus	Staphylococcus pseudintermedius	WGS	VTH775				MLST.Staphylococcus_pseudintermedius.71												genotype:MLST 71				Good	2019-06-20T00:00:00Z			PRJNA418768	SAMN09206894	GCA_006382415.1		QGOZ00000000		WGS	Illumina HiSeq	658x	Velvet v. 1.2.10
283734.1755	Staphylococcus pseudintermedius strain MAD512		283734	131567;2;1783272;1239;91061;1385;90964;1279;2815305;283734	cellular organisms;Bacteria;Terrabacteria group;Firmicutes;Bacilli;Bacillales;Staphylococcaceae;Staphylococcus;Staphylococcus intermedius group;Staphylococcus pseudintermedius	Bacteria	Bacteria	Firmicutes	Bacilli	Bacillales	Staphylococcaceae	Staphylococcus	Staphylococcus pseudintermedius	WGS	MAD512				MLST.Staphylococcus_pseudintermedius.150												genotype:MLST 150				Good	2019-06-20T00:00:00Z			PRJNA418768	SAMN09206878	GCA_006382445.1		QGPP00000000		WGS	Illumina HiSeq	610x	Velvet v. 1.2.10
283734.1756	Staphylococcus pseudintermedius strain MAD416		283734	131567;2;1783272;1239;91061;1385;90964;1279;2815305;283734	cellular organisms;Bacteria;Terrabacteria group;Firmicutes;Bacilli;Bacillales;Staphylococcaceae;Staphylococcus;Staphylococcus intermedius group;Staphylococcus pseudintermedius	Bacteria	Bacteria	Firmicutes	Bacilli	Bacillales	Staphylococcaceae	Staphylococcus	Staphylococcus pseudintermedius	WGS	MAD416				MLST.Staphylococcus_pseudintermedius.71												genotype:MLST 71				Good	2019-06-20T00:00:00Z			PRJNA418768	SAMN09206886	GCA_006382455.1		QGPH00000000		WGS	Illumina HiSeq	677x	Velvet v. 1.2.10
283734.1760	Staphylococcus pseudintermedius strain MAD480		283734	131567;2;1783272;1239;91061;1385;90964;1279;2815305;283734	cellular organisms;Bacteria;Terrabacteria group;Firmicutes;Bacilli;Bacillales;Staphylococcaceae;Staphylococcus;Staphylococcus intermedius group;Staphylococcus pseudintermedius	Bacteria	Bacteria	Firmicutes	Bacilli	Bacillales	Staphylococcaceae	Staphylococcus	Staphylococcus pseudintermedius	WGS	MAD480				MLST.Staphylococcus_pseudintermedius.71												genotype:MLST 71				Good	2019-06-20T00:00:00Z			PRJNA418768	SAMN09206871	GCA_006382545.1		QGPW00000000		WGS	Illumina HiSeq	440x	Velvet v. 1.2.10
283734.1761	Staphylococcus pseudintermedius strain MAD435		283734	131567;2;1783272;1239;91061;1385;90964;1279;2815305;283734	cellular organisms;Bacteria;Terrabacteria group;Firmicutes;Bacilli;Bacillales;Staphylococcaceae;Staphylococcus;Staphylococcus intermedius group;Staphylococcus pseudintermedius	Bacteria	Bacteria	Firmicutes	Bacilli	Bacillales	Staphylococcaceae	Staphylococcus	Staphylococcus pseudintermedius	WGS	MAD435				MLST.Staphylococcus_pseudintermedius.281												genotype:MLST 281				Good	2019-06-20T00:00:00Z			PRJNA418768	SAMN09206870	GCA_006382555.1		QGPX00000000		WGS	Illumina HiSeq	497x	Velvet v. 1.2.10
283734.1762	Staphylococcus pseudintermedius strain MAD420		283734	131567;2;1783272;1239;91061;1385;90964;1279;2815305;283734	cellular organisms;Bacteria;Terrabacteria group;Firmicutes;Bacilli;Bacillales;Staphylococcaceae;Staphylococcus;Staphylococcus intermedius group;Staphylococcus pseudintermedius	Bacteria	Bacteria	Firmicutes	Bacilli	Bacillales	Staphylococcaceae	Staphylococcus	Staphylococcus pseudintermedius	WGS	MAD420				MLST.Staphylococcus_pseudintermedius.298												genotype:MLST 298				Good	2019-06-20T00:00:00Z			PRJNA418768	SAMN09206869	GCA_006382595.1		QGPY00000000		WGS	Illumina HiSeq	453x	Velvet v. 1.2.10
283734.1766	Staphylococcus pseudintermedius strain MAD429		283734	131567;2;1783272;1239;91061;1385;90964;1279;2815305;283734	cellular organisms;Bacteria;Terrabacteria group;Firmicutes;Bacilli;Bacillales;Staphylococcaceae;Staphylococcus;Staphylococcus intermedius group;Staphylococcus pseudintermedius	Bacteria	Bacteria	Firmicutes	Bacilli	Bacillales	Staphylococcaceae	Staphylococcus	Staphylococcus pseudintermedius	WGS	MAD429				MLST.Staphylococcus_pseudintermedius.71												genotype:MLST 71				Good	2019-06-24T00:00:00Z			PRJNA418768	SAMN09206898	GCA_006406235.1		QGOV00000000		WGS	Illumina HiSeq	552x	Velvet v. 1.2.10
283734.1767	Staphylococcus pseudintermedius strain VTH711		283734	131567;2;1783272;1239;91061;1385;90964;1279;2815305;283734	cellular organisms;Bacteria;Terrabacteria group;Firmicutes;Bacilli;Bacillales;Staphylococcaceae;Staphylococcus;Staphylococcus intermedius group;Staphylococcus pseudintermedius	Bacteria	Bacteria	Firmicutes	Bacilli	Bacillales	Staphylococcaceae	Staphylococcus	Staphylococcus pseudintermedius	WGS	VTH711				MLST.Staphylococcus_pseudintermedius.496												genotype:MLST 496				Good	2019-06-24T00:00:00Z			PRJNA418768	SAMN09206895	GCA_006406245.1		QGOY00000000		WGS	Illumina HiSeq	577x	Velvet v. 1.2.10
283734.1769	Staphylococcus pseudintermedius strain MI 12-1817		283734	131567;2;1783272;1239;91061;1385;90964;1279;2815305;283734	cellular organisms;Bacteria;Terrabacteria group;Firmicutes;Bacilli;Bacillales;Staphylococcaceae;Staphylococcus;Staphylococcus intermedius group;Staphylococcus pseudintermedius	Bacteria	Bacteria	Firmicutes	Bacilli	Bacillales	Staphylococcaceae	Staphylococcus	Staphylococcus pseudintermedius	WGS	MI 12-1817				MLST.Staphylococcus_pseudintermedius.68																Good	2019-07-16T00:00:00Z			PRJNA478007	SAMN09489155	GCA_007050525.1		QMHT00000000		WGS	Illumina MiSeq	60x	GS De Novo Assembler v. 11.0.3
283734.1770	Staphylococcus pseudintermedius strain MI 07-1650		283734	131567;2;1783272;1239;91061;1385;90964;1279;2815305;283734	cellular organisms;Bacteria;Terrabacteria group;Firmicutes;Bacilli;Bacillales;Staphylococcaceae;Staphylococcus;Staphylococcus intermedius group;Staphylococcus pseudintermedius	Bacteria	Bacteria	Firmicutes	Bacilli	Bacillales	Staphylococcaceae	Staphylococcus	Staphylococcus pseudintermedius	WGS	MI 07-1650				MLST.Staphylococcus_pseudintermedius.68																Good	2019-07-16T00:00:00Z			PRJNA478007	SAMN09489154	GCA_007050535.1		QMHU00000000		WGS	Illumina MiSeq	60x	GS De Novo Assembler v. 11.0.3
283734.1771	Staphylococcus pseudintermedius strain MI 14-3131		283734	131567;2;1783272;1239;91061;1385;90964;1279;2815305;283734	cellular organisms;Bacteria;Terrabacteria group;Firmicutes;Bacilli;Bacillales;Staphylococcaceae;Staphylococcus;Staphylococcus intermedius group;Staphylococcus pseudintermedius	Bacteria	Bacteria	Firmicutes	Bacilli	Bacillales	Staphylococcaceae	Staphylococcus	Staphylococcus pseudintermedius	WGS	MI 14-3131				MLST.Staphylococcus_pseudintermedius.68																Good	2019-07-16T00:00:00Z			PRJNA478007	SAMN09489156	GCA_007050545.1		QMHS00000000		WGS	Illumina MiSeq	60x	GS De Novo Assembler v. 11.0.3
283734.186	Staphylococcus pseudintermedius strain 063228		283734	131567;2;1783272;1239;91061;1385;90964;1279;2815305;283734	cellular organisms;Bacteria;Terrabacteria group;Firmicutes;Bacilli;Bacillales;Staphylococcaceae;Staphylococcus;Staphylococcus intermedius group;Staphylococcus pseudintermedius	Bacteria	Bacteria	Firmicutes	Bacilli	Bacillales	Staphylococcaceae	Staphylococcus	Staphylococcus pseudintermedius	Complete	063228				MLST.Staphylococcus_pseudintermedius.68												genotype:ST68				Poor	2016-07-21T00:00:00Z			PRJNA319397	SAMN04886711	GCF_001685665.2		CP015626		Complete	454; Illumina; IonTorrent; PacBio	>300x	Geneious v. 9.1.3; CLC Genomics Workbench
283734.2278	Staphylococcus pseudintermedius strain AH18		283734	131567;2;1783272;1239;91061;1385;90964;1279;2815305;283734	cellular organisms;Bacteria;Terrabacteria group;Firmicutes;Bacilli;Bacillales;Staphylococcaceae;Staphylococcus;Staphylococcus intermedius group;Staphylococcus pseudintermedius	Bacteria	Bacteria	Firmicutes	Bacilli	Bacillales	Staphylococcaceae	Staphylococcus	Staphylococcus pseudintermedius	Complete	AH18				MLST.Staphylococcus_pseudintermedius.45																Good	2019-08-05T00:00:00Z			PRJNA475008	SAMN09378491	GCA_007833515.1		CP030374		Complete	Oxford Nanopore Technologies	40.0x	Canu v. 1.3
283734.2279	Staphylococcus pseudintermedius strain VB88		283734	131567;2;1783272;1239;91061;1385;90964;1279;2815305;283734	cellular organisms;Bacteria;Terrabacteria group;Firmicutes;Bacilli;Bacillales;Staphylococcaceae;Staphylococcus;Staphylococcus intermedius group;Staphylococcus pseudintermedius	Bacteria	Bacteria	Firmicutes	Bacilli	Bacillales	Staphylococcaceae	Staphylococcus	Staphylococcus pseudintermedius	Complete	VB88				MLST.Staphylococcus_pseudintermedius.45																Good	2019-08-05T00:00:00Z			PRJNA475011	SAMN09378493	GCA_007833535.1		CP030715		Complete	Oxford Nanopore Technologies	40.0x	Canu v. 1.3
283734.2281	Staphylococcus pseudintermedius strain AI14		283734	131567;2;1783272;1239;91061;1385;90964;1279;2815305;283734	cellular organisms;Bacteria;Terrabacteria group;Firmicutes;Bacilli;Bacillales;Staphylococcaceae;Staphylococcus;Staphylococcus intermedius group;Staphylococcus pseudintermedius	Bacteria	Bacteria	Firmicutes	Bacilli	Bacillales	Staphylococcaceae	Staphylococcus	Staphylococcus pseudintermedius	Complete	AI14				MLST.Staphylococcus_pseudintermedius.181																Good	2019-08-05T00:00:00Z			PRJNA475020	SAMN09378648	GCA_007833715.1		CP031604		Complete	Oxford Nanopore Technologies	40.0x	Canu v. 1.3
283734.2283	Staphylococcus pseudintermedius strain AP20		283734	131567;2;1783272;1239;91061;1385;90964;1279;2815305;283734	cellular organisms;Bacteria;Terrabacteria group;Firmicutes;Bacilli;Bacillales;Staphylococcaceae;Staphylococcus;Staphylococcus intermedius group;Staphylococcus pseudintermedius	Bacteria	Bacteria	Firmicutes	Bacilli	Bacillales	Staphylococcaceae	Staphylococcus	Staphylococcus pseudintermedius	Complete	AP20				MLST.Staphylococcus_pseudintermedius.181																Good	2019-08-05T00:00:00Z			PRJNA475016	SAMN09378520	GCA_007833755.1		CP031561		Complete	Oxford Nanopore Technologies	40.0x	Canu v. 1.3
283734.2290	Staphylococcus pseudintermedius strain 69687		283734	131567;2;1783272;1239;91061;1385;90964;1279;2815305;283734	cellular organisms;Bacteria;Terrabacteria group;Firmicutes;Bacilli;Bacillales;Staphylococcaceae;Staphylococcus;Staphylococcus intermedius group;Staphylococcus pseudintermedius	Bacteria	Bacteria	Firmicutes	Bacilli	Bacillales	Staphylococcaceae	Staphylococcus	Staphylococcus pseudintermedius	WGS	69687				MLST.Staphylococcus_pseudintermedius.71																Good	2020-09-02T00:00:00Z			PRJNA561036	SAMN12347728	GCA_014397345.1		VSLM00000000		WGS	Illumina MiSeq	25x	SPAdes v. 1
283734.2291	Staphylococcus pseudintermedius strain GL003B		283734	131567;2;1783272;1239;91061;1385;90964;1279;2815305;283734	cellular organisms;Bacteria;Terrabacteria group;Firmicutes;Bacilli;Bacillales;Staphylococcaceae;Staphylococcus;Staphylococcus intermedius group;Staphylococcus pseudintermedius	Bacteria	Bacteria	Firmicutes	Bacilli	Bacillales	Staphylococcaceae	Staphylococcus	Staphylococcus pseudintermedius	WGS	GL003B				MLST.Staphylococcus_pseudintermedius.438																Good	2020-09-02T00:00:00Z			PRJNA561036	SAMN12347727	GCA_014397375.1		VSLN00000000		WGS	Illumina MiSeq	25x	SPAdes v. 1
283734.2292	Staphylococcus pseudintermedius strain GL117B		283734	131567;2;1783272;1239;91061;1385;90964;1279;2815305;283734	cellular organisms;Bacteria;Terrabacteria group;Firmicutes;Bacilli;Bacillales;Staphylococcaceae;Staphylococcus;Staphylococcus intermedius group;Staphylococcus pseudintermedius	Bacteria	Bacteria	Firmicutes	Bacilli	Bacillales	Staphylococcaceae	Staphylococcus	Staphylococcus pseudintermedius	WGS	GL117B				MLST.Staphylococcus_pseudintermedius.263																Good	2020-09-02T00:00:00Z			PRJNA561036	SAMN12347729	GCA_014397355.1		VSLL00000000		WGS	Illumina MiSeq	25x	SPAdes v. 1
283734.2298	Staphylococcus pseudintermedius strain GL118B		283734	131567;2;1783272;1239;91061;1385;90964;1279;2815305;283734	cellular organisms;Bacteria;Terrabacteria group;Firmicutes;Bacilli;Bacillales;Staphylococcaceae;Staphylococcus;Staphylococcus intermedius group;Staphylococcus pseudintermedius	Bacteria	Bacteria	Firmicutes	Bacilli	Bacillales	Staphylococcaceae	Staphylococcus	Staphylococcus pseudintermedius	WGS	GL118B				MLST.Staphylococcus_pseudintermedius.262																Good	2020-09-02T00:00:00Z			PRJNA561036	SAMN12347720	GCA_014397515.1		VSLU00000000		WGS	Illumina MiSeq	25x	SPAdes v. 1
283734.2359	Staphylococcus pseudintermedius strain DSP026		283734	131567;2;1783272;1239;91061;1385;90964;1279;2815305;283734	cellular organisms;Bacteria;Terrabacteria group;Firmicutes;Bacilli;Bacillales;Staphylococcaceae;Staphylococcus;Staphylococcus intermedius group;Staphylococcus pseudintermedius	Bacteria	Bacteria	Firmicutes	Bacilli	Bacillales	Staphylococcaceae	Staphylococcus	Staphylococcus pseudintermedius	Complete	DSP026				MLST.Staphylococcus_pseudintermedius.503																Good	2021-01-01T00:00:00Z			PRJNA685966	SAMN17102137	GCA_016455085.1		CP066713		Complete	Oxford Nanopore MiniION	303x	Flye v. 2.7.1
283734.2370	Staphylococcus pseudintermedius strain DSP029		283734	131567;2;1783272;1239;91061;1385;90964;1279;2815305;283734	cellular organisms;Bacteria;Terrabacteria group;Firmicutes;Bacilli;Bacillales;Staphylococcaceae;Staphylococcus;Staphylococcus intermedius group;Staphylococcus pseudintermedius	Bacteria	Bacteria	Firmicutes	Bacilli	Bacillales	Staphylococcaceae	Staphylococcus	Staphylococcus pseudintermedius	WGS	DSP029				MLST.Staphylococcus_pseudintermedius.258																Good	1900-01-01T00:00:00Z			PRJNA685966	SAMN17103452	GCA_016481265.1		JAENBQ000000000		WGS	Oxford Nanopore MinION	270.0x	Flye v. 2.7.1
283734.2371	Staphylococcus pseudintermedius strain DHSP046		283734	131567;2;1783272;1239;91061;1385;90964;1279;2815305;283734	cellular organisms;Bacteria;Terrabacteria group;Firmicutes;Bacilli;Bacillales;Staphylococcaceae;Staphylococcus;Staphylococcus intermedius group;Staphylococcus pseudintermedius	Bacteria	Bacteria	Firmicutes	Bacilli	Bacillales	Staphylococcaceae	Staphylococcus	Staphylococcus pseudintermedius	WGS	DHSP046				MLST.Staphylococcus_pseudintermedius.496																Good	1900-01-01T00:00:00Z			PRJNA685966	SAMN17102172	GCA_016481295.1		JAENBR000000000		WGS	Oxford Nanopore MinION	100x	Flye v. 2.7.1
283734.2378	Staphylococcus pseudintermedius strain DSP035		283734	131567;2;1783272;1239;91061;1385;90964;1279;2815305;283734	cellular organisms;Bacteria;Terrabacteria group;Firmicutes;Bacilli;Bacillales;Staphylococcaceae;Staphylococcus;Staphylococcus intermedius group;Staphylococcus pseudintermedius	Bacteria	Bacteria	Firmicutes	Bacilli	Bacillales	Staphylococcaceae	Staphylococcus	Staphylococcus pseudintermedius	WGS	DSP035				MLST.Staphylococcus_pseudintermedius.322																Good	1900-01-01T00:00:00Z			PRJNA685966	SAMN17102143	GCA_016481845.1		JAENCK000000000		WGS	Oxford Nanopore MinION	117x	Flye v. 2.7.1
283734.2381	Staphylococcus pseudintermedius strain DG093		283734	131567;2;1783272;1239;91061;1385;90964;1279;2815305;283734	cellular organisms;Bacteria;Terrabacteria group;Firmicutes;Bacilli;Bacillales;Staphylococcaceae;Staphylococcus;Staphylococcus intermedius group;Staphylococcus pseudintermedius	Bacteria	Bacteria	Firmicutes	Bacilli	Bacillales	Staphylococcaceae	Staphylococcus	Staphylococcus pseudintermedius	WGS	DG093				MLST.Staphylococcus_pseudintermedius.258																Good	1900-01-01T00:00:00Z			PRJNA685966	SAMN17102129	GCA_016481905.1		JAENCR000000000		WGS	Oxford Nanopore MinION	39x	Flye v. 2.7.1
283734.2383	Staphylococcus pseudintermedius strain DG082		283734	131567;2;1783272;1239;91061;1385;90964;1279;2815305;283734	cellular organisms;Bacteria;Terrabacteria group;Firmicutes;Bacilli;Bacillales;Staphylococcaceae;Staphylococcus;Staphylococcus intermedius group;Staphylococcus pseudintermedius	Bacteria	Bacteria	Firmicutes	Bacilli	Bacillales	Staphylococcaceae	Staphylococcus	Staphylococcus pseudintermedius	WGS	DG082				MLST.Staphylococcus_pseudintermedius.258																Good	1900-01-01T00:00:00Z			PRJNA685966	SAMN17102127	GCA_016481945.1		JAENCT000000000		WGS	Oxford Nanopore MinION	259x	Flye v. 2.7.1
283734.2385	Staphylococcus pseudintermedius strain DG081		283734	131567;2;1783272;1239;91061;1385;90964;1279;2815305;283734	cellular organisms;Bacteria;Terrabacteria group;Firmicutes;Bacilli;Bacillales;Staphylococcaceae;Staphylococcus;Staphylococcus intermedius group;Staphylococcus pseudintermedius	Bacteria	Bacteria	Firmicutes	Bacilli	Bacillales	Staphylococcaceae	Staphylococcus	Staphylococcus pseudintermedius	WGS	DG081				MLST.Staphylococcus_pseudintermedius.301																Good	1900-01-01T00:00:00Z			PRJNA685966	SAMN17102126	GCA_016482005.1		JAENCU000000000		WGS	Oxford Nanopore MinION	353x	Flye v. 2.7.1
283734.2403	Staphylococcus pseudintermedius strain HSP141		283734	131567;2;1783272;1239;91061;1385;90964;1279;2815305;283734	cellular organisms;Bacteria;Terrabacteria group;Firmicutes;Bacilli;Bacillales;Staphylococcaceae;Staphylococcus;Staphylococcus intermedius group;Staphylococcus pseudintermedius	Bacteria	Bacteria	Firmicutes	Bacilli	Bacillales	Staphylococcaceae	Staphylococcus	Staphylococcus pseudintermedius	WGS	HSP141				MLST.Staphylococcus_pseudintermedius.257																Good	1900-01-01T00:00:00Z			PRJNA685966	SAMN17102164	GCA_016482355.1		JAENBZ000000000		WGS	Oxford Nanopore MinION	150x	Flye v. 2.7.1
283734.2409	Staphylococcus pseudintermedius strain DG076		283734	131567;2;1783272;1239;91061;1385;90964;1279;2815305;283734	cellular organisms;Bacteria;Terrabacteria group;Firmicutes;Bacilli;Bacillales;Staphylococcaceae;Staphylococcus;Staphylococcus intermedius group;Staphylococcus pseudintermedius	Bacteria	Bacteria	Firmicutes	Bacilli	Bacillales	Staphylococcaceae	Staphylococcus	Staphylococcus pseudintermedius	WGS	DG076				MLST.Staphylococcus_pseudintermedius.258																Good	1900-01-01T00:00:00Z			PRJNA685966	SAMN17102123	GCA_016482525.1		JAENCX000000000		WGS	Oxford Nanopore MinION	323x	Flye v. 2.7.1
283734.2415	Staphylococcus pseudintermedius strain MAD672		283734	131567;2;1783272;1239;91061;1385;90964;1279;2815305;283734	cellular organisms;Bacteria;Terrabacteria group;Firmicutes;Bacilli;Bacillales;Staphylococcaceae;Staphylococcus;Staphylococcus intermedius group;Staphylococcus pseudintermedius	Bacteria	Bacteria	Firmicutes	Bacilli	Bacillales	Staphylococcaceae	Staphylococcus	Staphylococcus pseudintermedius	WGS	MAD672				MLST.Staphylococcus_pseudintermedius.157																Good	2021-02-03T00:00:00Z			PRJNA418768	SAMN10389966	GCA_016804565.1		RJQM00000000		WGS	Illumina HiSeq	572x	Velvet v. 1.2.10
283734.2422	Staphylococcus pseudintermedius strain MAD658		283734	131567;2;1783272;1239;91061;1385;90964;1279;2815305;283734	cellular organisms;Bacteria;Terrabacteria group;Firmicutes;Bacilli;Bacillales;Staphylococcaceae;Staphylococcus;Staphylococcus intermedius group;Staphylococcus pseudintermedius	Bacteria	Bacteria	Firmicutes	Bacilli	Bacillales	Staphylococcaceae	Staphylococcus	Staphylococcus pseudintermedius	WGS	MAD658				MLST.Staphylococcus_pseudintermedius.496																Good	2021-02-03T00:00:00Z			PRJNA418768	SAMN10389958	GCA_016804685.1		RJQU00000000		WGS	Illumina HiSeq	559x	Velvet v. 1.2.10
283734.2428	Staphylococcus pseudintermedius strain MAD659		283734	131567;2;1783272;1239;91061;1385;90964;1279;2815305;283734	cellular organisms;Bacteria;Terrabacteria group;Firmicutes;Bacilli;Bacillales;Staphylococcaceae;Staphylococcus;Staphylococcus intermedius group;Staphylococcus pseudintermedius	Bacteria	Bacteria	Firmicutes	Bacilli	Bacillales	Staphylococcaceae	Staphylococcus	Staphylococcus pseudintermedius	WGS	MAD659				MLST.Staphylococcus_pseudintermedius.45																Good	2021-02-03T00:00:00Z			PRJNA418768	SAMN10389959	GCA_016804695.1		RJQT00000000		WGS	Illumina HiSeq	574x	Velvet v. 1.2.10
283734.2433	Staphylococcus pseudintermedius strain MAD657		283734	131567;2;1783272;1239;91061;1385;90964;1279;2815305;283734	cellular organisms;Bacteria;Terrabacteria group;Firmicutes;Bacilli;Bacillales;Staphylococcaceae;Staphylococcus;Staphylococcus intermedius group;Staphylococcus pseudintermedius	Bacteria	Bacteria	Firmicutes	Bacilli	Bacillales	Staphylococcaceae	Staphylococcus	Staphylococcus pseudintermedius	WGS	MAD657				MLST.Staphylococcus_pseudintermedius.496																Good	2021-02-03T00:00:00Z			PRJNA418768	SAMN10389957	GCA_016804765.1		RJQV00000000		WGS	Illumina HiSeq	705x	Velvet v. 1.2.10
283734.2434	Staphylococcus pseudintermedius strain MAD653		283734	131567;2;1783272;1239;91061;1385;90964;1279;2815305;283734	cellular organisms;Bacteria;Terrabacteria group;Firmicutes;Bacilli;Bacillales;Staphylococcaceae;Staphylococcus;Staphylococcus intermedius group;Staphylococcus pseudintermedius	Bacteria	Bacteria	Firmicutes	Bacilli	Bacillales	Staphylococcaceae	Staphylococcus	Staphylococcus pseudintermedius	WGS	MAD653				MLST.Staphylococcus_pseudintermedius.150																Good	2021-02-03T00:00:00Z			PRJNA418768	SAMN10389953	GCA_016804805.1		RJQZ00000000		WGS	Illumina HiSeq	640x	Velvet v. 1.2.10
283734.2437	Staphylococcus pseudintermedius strain MAD652		283734	131567;2;1783272;1239;91061;1385;90964;1279;2815305;283734	cellular organisms;Bacteria;Terrabacteria group;Firmicutes;Bacilli;Bacillales;Staphylococcaceae;Staphylococcus;Staphylococcus intermedius group;Staphylococcus pseudintermedius	Bacteria	Bacteria	Firmicutes	Bacilli	Bacillales	Staphylococcaceae	Staphylococcus	Staphylococcus pseudintermedius	WGS	MAD652				MLST.Staphylococcus_pseudintermedius.150																Good	2021-02-03T00:00:00Z			PRJNA418768	SAMN10389952	GCA_016804865.1		RJRA00000000		WGS	Illumina HiSeq	652x	Velvet v. 1.2.10
283734.2439	Staphylococcus pseudintermedius strain MAD644		283734	131567;2;1783272;1239;91061;1385;90964;1279;2815305;283734	cellular organisms;Bacteria;Terrabacteria group;Firmicutes;Bacilli;Bacillales;Staphylococcaceae;Staphylococcus;Staphylococcus intermedius group;Staphylococcus pseudintermedius	Bacteria	Bacteria	Firmicutes	Bacilli	Bacillales	Staphylococcaceae	Staphylococcus	Staphylococcus pseudintermedius	WGS	MAD644				MLST.Staphylococcus_pseudintermedius.260																Good	2021-02-03T00:00:00Z			PRJNA418768	SAMN10389949	GCA_016804905.1		RJRD00000000		WGS	Illumina HiSeq	692x	Velvet v. 1.2.10
283734.2440	Staphylococcus pseudintermedius strain MAD640		283734	131567;2;1783272;1239;91061;1385;90964;1279;2815305;283734	cellular organisms;Bacteria;Terrabacteria group;Firmicutes;Bacilli;Bacillales;Staphylococcaceae;Staphylococcus;Staphylococcus intermedius group;Staphylococcus pseudintermedius	Bacteria	Bacteria	Firmicutes	Bacilli	Bacillales	Staphylococcaceae	Staphylococcus	Staphylococcus pseudintermedius	WGS	MAD640				MLST.Staphylococcus_pseudintermedius.64																Good	2021-02-03T00:00:00Z			PRJNA418768	SAMN10389946	GCA_016804945.1		RJRG00000000		WGS	Illumina HiSeq	795x	Velvet v. 1.2.10
283734.2443	Staphylococcus pseudintermedius strain MAD638		283734	131567;2;1783272;1239;91061;1385;90964;1279;2815305;283734	cellular organisms;Bacteria;Terrabacteria group;Firmicutes;Bacilli;Bacillales;Staphylococcaceae;Staphylococcus;Staphylococcus intermedius group;Staphylococcus pseudintermedius	Bacteria	Bacteria	Firmicutes	Bacilli	Bacillales	Staphylococcaceae	Staphylococcus	Staphylococcus pseudintermedius	WGS	MAD638				MLST.Staphylococcus_pseudintermedius.496																Good	2021-02-03T00:00:00Z			PRJNA418768	SAMN10389944	GCA_016804985.1		RJRI00000000		WGS	Illumina HiSeq	672x	Velvet v. 1.2.10
283734.2444	Staphylococcus pseudintermedius strain MAD637		283734	131567;2;1783272;1239;91061;1385;90964;1279;2815305;283734	cellular organisms;Bacteria;Terrabacteria group;Firmicutes;Bacilli;Bacillales;Staphylococcaceae;Staphylococcus;Staphylococcus intermedius group;Staphylococcus pseudintermedius	Bacteria	Bacteria	Firmicutes	Bacilli	Bacillales	Staphylococcaceae	Staphylococcus	Staphylococcus pseudintermedius	WGS	MAD637				MLST.Staphylococcus_pseudintermedius.301																Good	2021-02-03T00:00:00Z			PRJNA418768	SAMN10389943	GCA_016805005.1		RJRJ00000000		WGS	Illumina HiSeq	537x	Velvet v. 1.2.10
283734.2445	Staphylococcus pseudintermedius strain MAD632		283734	131567;2;1783272;1239;91061;1385;90964;1279;2815305;283734	cellular organisms;Bacteria;Terrabacteria group;Firmicutes;Bacilli;Bacillales;Staphylococcaceae;Staphylococcus;Staphylococcus intermedius group;Staphylococcus pseudintermedius	Bacteria	Bacteria	Firmicutes	Bacilli	Bacillales	Staphylococcaceae	Staphylococcus	Staphylococcus pseudintermedius	WGS	MAD632				MLST.Staphylococcus_pseudintermedius.71																Good	2021-02-03T00:00:00Z			PRJNA418768	SAMN10389941	GCA_016805025.1		RJRL00000000		WGS	Illumina HiSeq	594x	Velvet v. 1.2.10
283734.2446	Staphylococcus pseudintermedius strain MAD629		283734	131567;2;1783272;1239;91061;1385;90964;1279;2815305;283734	cellular organisms;Bacteria;Terrabacteria group;Firmicutes;Bacilli;Bacillales;Staphylococcaceae;Staphylococcus;Staphylococcus intermedius group;Staphylococcus pseudintermedius	Bacteria	Bacteria	Firmicutes	Bacilli	Bacillales	Staphylococcaceae	Staphylococcus	Staphylococcus pseudintermedius	WGS	MAD629				MLST.Staphylococcus_pseudintermedius.316																Good	2021-02-03T00:00:00Z			PRJNA418768	SAMN10389940	GCA_016805035.1		RJRM00000000		WGS	Illumina HiSeq	697x	Velvet v. 1.2.10
283734.2449	Staphylococcus pseudintermedius strain MAD506		283734	131567;2;1783272;1239;91061;1385;90964;1279;2815305;283734	cellular organisms;Bacteria;Terrabacteria group;Firmicutes;Bacilli;Bacillales;Staphylococcaceae;Staphylococcus;Staphylococcus intermedius group;Staphylococcus pseudintermedius	Bacteria	Bacteria	Firmicutes	Bacilli	Bacillales	Staphylococcaceae	Staphylococcus	Staphylococcus pseudintermedius	WGS	MAD506				MLST.Staphylococcus_pseudintermedius.258																Good	2021-02-03T00:00:00Z			PRJNA418768	SAMN10389937	GCA_016805105.1		RJRP00000000		WGS	Illumina HiSeq	563x	Velvet v. 1.2.10
283734.2450	Staphylococcus pseudintermedius strain MAD498		283734	131567;2;1783272;1239;91061;1385;90964;1279;2815305;283734	cellular organisms;Bacteria;Terrabacteria group;Firmicutes;Bacilli;Bacillales;Staphylococcaceae;Staphylococcus;Staphylococcus intermedius group;Staphylococcus pseudintermedius	Bacteria	Bacteria	Firmicutes	Bacilli	Bacillales	Staphylococcaceae	Staphylococcus	Staphylococcus pseudintermedius	WGS	MAD498				MLST.Staphylococcus_pseudintermedius.150																Good	2021-02-03T00:00:00Z			PRJNA418768	SAMN10389936	GCA_016805125.1		RJRQ00000000		WGS	Illumina HiSeq	584x	Velvet v. 1.2.10
283734.2451	Staphylococcus pseudintermedius strain MAD488		283734	131567;2;1783272;1239;91061;1385;90964;1279;2815305;283734	cellular organisms;Bacteria;Terrabacteria group;Firmicutes;Bacilli;Bacillales;Staphylococcaceae;Staphylococcus;Staphylococcus intermedius group;Staphylococcus pseudintermedius	Bacteria	Bacteria	Firmicutes	Bacilli	Bacillales	Staphylococcaceae	Staphylococcus	Staphylococcus pseudintermedius	WGS	MAD488				MLST.Staphylococcus_pseudintermedius.171																Good	2021-02-03T00:00:00Z			PRJNA418768	SAMN10389935	GCA_016805145.1		RJRR00000000		WGS	Illumina HiSeq	550x	Velvet v. 1.2.10
283734.2452	Staphylococcus pseudintermedius strain MAD487		283734	131567;2;1783272;1239;91061;1385;90964;1279;2815305;283734	cellular organisms;Bacteria;Terrabacteria group;Firmicutes;Bacilli;Bacillales;Staphylococcaceae;Staphylococcus;Staphylococcus intermedius group;Staphylococcus pseudintermedius	Bacteria	Bacteria	Firmicutes	Bacilli	Bacillales	Staphylococcaceae	Staphylococcus	Staphylococcus pseudintermedius	WGS	MAD487				MLST.Staphylococcus_pseudintermedius.71																Good	2021-02-03T00:00:00Z			PRJNA418768	SAMN10389934	GCA_016805155.1		RJRS00000000		WGS	Illumina HiSeq	668x	Velvet v. 1.2.10
283734.2454	Staphylococcus pseudintermedius strain MAD479		283734	131567;2;1783272;1239;91061;1385;90964;1279;2815305;283734	cellular organisms;Bacteria;Terrabacteria group;Firmicutes;Bacilli;Bacillales;Staphylococcaceae;Staphylococcus;Staphylococcus intermedius group;Staphylococcus pseudintermedius	Bacteria	Bacteria	Firmicutes	Bacilli	Bacillales	Staphylococcaceae	Staphylococcus	Staphylococcus pseudintermedius	WGS	MAD479				MLST.Staphylococcus_pseudintermedius.71																Good	2021-02-03T00:00:00Z			PRJNA418768	SAMN10389932	GCA_016805215.1		RJRU00000000		WGS	Illumina HiSeq	717x	Velvet v. 1.2.10
283734.2455	Staphylococcus pseudintermedius strain MAD486		283734	131567;2;1783272;1239;91061;1385;90964;1279;2815305;283734	cellular organisms;Bacteria;Terrabacteria group;Firmicutes;Bacilli;Bacillales;Staphylococcaceae;Staphylococcus;Staphylococcus intermedius group;Staphylococcus pseudintermedius	Bacteria	Bacteria	Firmicutes	Bacilli	Bacillales	Staphylococcaceae	Staphylococcus	Staphylococcus pseudintermedius	WGS	MAD486				MLST.Staphylococcus_pseudintermedius.71																Good	2021-02-03T00:00:00Z			PRJNA418768	SAMN10389933	GCA_016805185.1		RJRT00000000		WGS	Illumina HiSeq	621x	Velvet v. 1.2.10
283734.2456	Staphylococcus pseudintermedius strain MAD432		283734	131567;2;1783272;1239;91061;1385;90964;1279;2815305;283734	cellular organisms;Bacteria;Terrabacteria group;Firmicutes;Bacilli;Bacillales;Staphylococcaceae;Staphylococcus;Staphylococcus intermedius group;Staphylococcus pseudintermedius	Bacteria	Bacteria	Firmicutes	Bacilli	Bacillales	Staphylococcaceae	Staphylococcus	Staphylococcus pseudintermedius	WGS	MAD432				MLST.Staphylococcus_pseudintermedius.45																Good	2021-02-03T00:00:00Z			PRJNA418768	SAMN10389929	GCA_016805265.1		RJRX00000000		WGS	Illumina HiSeq	624x	Velvet v. 1.2.10
283734.2457	Staphylococcus pseudintermedius strain MAD431		283734	131567;2;1783272;1239;91061;1385;90964;1279;2815305;283734	cellular organisms;Bacteria;Terrabacteria group;Firmicutes;Bacilli;Bacillales;Staphylococcaceae;Staphylococcus;Staphylococcus intermedius group;Staphylococcus pseudintermedius	Bacteria	Bacteria	Firmicutes	Bacilli	Bacillales	Staphylococcaceae	Staphylococcus	Staphylococcus pseudintermedius	WGS	MAD431				MLST.Staphylococcus_pseudintermedius.281																Good	2021-02-03T00:00:00Z			PRJNA418768	SAMN10389928	GCA_016805285.1		RJRY00000000		WGS	Illumina HiSeq	587x	Velvet v. 1.2.10
283734.2458	Staphylococcus pseudintermedius strain MAD433		283734	131567;2;1783272;1239;91061;1385;90964;1279;2815305;283734	cellular organisms;Bacteria;Terrabacteria group;Firmicutes;Bacilli;Bacillales;Staphylococcaceae;Staphylococcus;Staphylococcus intermedius group;Staphylococcus pseudintermedius	Bacteria	Bacteria	Firmicutes	Bacilli	Bacillales	Staphylococcaceae	Staphylococcus	Staphylococcus pseudintermedius	WGS	MAD433				MLST.Staphylococcus_pseudintermedius.181																Good	2021-02-03T00:00:00Z			PRJNA418768	SAMN10389930	GCA_016805245.1		RJRW00000000		WGS	Illumina HiSeq	577x	Velvet v. 1.2.10
283734.2459	Staphylococcus pseudintermedius strain MAD656		283734	131567;2;1783272;1239;91061;1385;90964;1279;2815305;283734	cellular organisms;Bacteria;Terrabacteria group;Firmicutes;Bacilli;Bacillales;Staphylococcaceae;Staphylococcus;Staphylococcus intermedius group;Staphylococcus pseudintermedius	Bacteria	Bacteria	Firmicutes	Bacilli	Bacillales	Staphylococcaceae	Staphylococcus	Staphylococcus pseudintermedius	WGS	MAD656				MLST.Staphylococcus_pseudintermedius.420																Good	2021-02-03T00:00:00Z			PRJNA418768	SAMN10389956	GCA_016804725.1		RJQW00000000		WGS	Illumina HiSeq	735x	Velvet v. 1.2.10
283734.722	Staphylococcus pseudintermedius strain SL/066		283734	131567;2;1783272;1239;91061;1385;90964;1279;2815305;283734	cellular organisms;Bacteria;Terrabacteria group;Firmicutes;Bacilli;Bacillales;Staphylococcaceae;Staphylococcus;Staphylococcus intermedius group;Staphylococcus pseudintermedius	Bacteria	Bacteria	Firmicutes	Bacilli	Bacillales	Staphylococcaceae	Staphylococcus	Staphylococcus pseudintermedius	WGS	SL/066				MLST.Staphylococcus_pseudintermedius.429																Good	2017-09-26T00:00:00Z	28859126		PRJNA353985	SAMN06052361	GCA_002362305.1		MQMO00000000		WGS	Illumina	206.0x	SPAdes v. 3.1.1
283734.723	Staphylococcus pseudintermedius strain SL/076		283734	131567;2;1783272;1239;91061;1385;90964;1279;2815305;283734	cellular organisms;Bacteria;Terrabacteria group;Firmicutes;Bacilli;Bacillales;Staphylococcaceae;Staphylococcus;Staphylococcus intermedius group;Staphylococcus pseudintermedius	Bacteria	Bacteria	Firmicutes	Bacilli	Bacillales	Staphylococcaceae	Staphylococcus	Staphylococcus pseudintermedius	WGS	SL/076				MLST.Staphylococcus_pseudintermedius.45																Good	2017-09-26T00:00:00Z	28859126		PRJNA353985	SAMN06054118	GCA_002362325.1		MQMP00000000		WGS	Illumina MiSeq	175.0x	SPAdes v. 3.1.1
283734.724	Staphylococcus pseudintermedius strain SL/085		283734	131567;2;1783272;1239;91061;1385;90964;1279;2815305;283734	cellular organisms;Bacteria;Terrabacteria group;Firmicutes;Bacilli;Bacillales;Staphylococcaceae;Staphylococcus;Staphylococcus intermedius group;Staphylococcus pseudintermedius	Bacteria	Bacteria	Firmicutes	Bacilli	Bacillales	Staphylococcaceae	Staphylococcus	Staphylococcus pseudintermedius	WGS	SL/085				MLST.Staphylococcus_pseudintermedius.45																Good	2017-09-26T00:00:00Z	28859126		PRJNA353985	SAMN06054137	GCA_002366355.1		MQNB00000000		WGS	Illumina MiSeq	254.0x	SPAdes v. 3.1.1
283734.725	Staphylococcus pseudintermedius strain SL/094		283734	131567;2;1783272;1239;91061;1385;90964;1279;2815305;283734	cellular organisms;Bacteria;Terrabacteria group;Firmicutes;Bacilli;Bacillales;Staphylococcaceae;Staphylococcus;Staphylococcus intermedius group;Staphylococcus pseudintermedius	Bacteria	Bacteria	Firmicutes	Bacilli	Bacillales	Staphylococcaceae	Staphylococcus	Staphylococcus pseudintermedius	WGS	SL/094				MLST.Staphylococcus_pseudintermedius.45																Good	2017-09-26T00:00:00Z	28859126		PRJNA353985	SAMN06054138	GCA_002366365.1		MQNC00000000		WGS	Illumina MiSeq	201.0x	SPAdes v. 3.1.1
283734.726	Staphylococcus pseudintermedius strain SL/114		283734	131567;2;1783272;1239;91061;1385;90964;1279;2815305;283734	cellular organisms;Bacteria;Terrabacteria group;Firmicutes;Bacilli;Bacillales;Staphylococcaceae;Staphylococcus;Staphylococcus intermedius group;Staphylococcus pseudintermedius	Bacteria	Bacteria	Firmicutes	Bacilli	Bacillales	Staphylococcaceae	Staphylococcus	Staphylococcus pseudintermedius	WGS	SL/114				MLST.Staphylococcus_pseudintermedius.45																Good	2017-09-26T00:00:00Z	28859126		PRJNA353985	SAMN06054139	GCA_002366375.1		MQND00000000		WGS	Illumina MiSeq	261.0x	SPAdes v. 3.1.1
283734.727	Staphylococcus pseudintermedius strain SL/152		283734	131567;2;1783272;1239;91061;1385;90964;1279;2815305;283734	cellular organisms;Bacteria;Terrabacteria group;Firmicutes;Bacilli;Bacillales;Staphylococcaceae;Staphylococcus;Staphylococcus intermedius group;Staphylococcus pseudintermedius	Bacteria	Bacteria	Firmicutes	Bacilli	Bacillales	Staphylococcaceae	Staphylococcus	Staphylococcus pseudintermedius	WGS	SL/152				MLST.Staphylococcus_pseudintermedius.282																Good	2017-09-26T00:00:00Z	28859126		PRJNA353985	SAMN06054140	GCA_002366395.1		MQNE00000000		WGS	Illumina MiSeq	157.0x	SPAdes v. 3.1.1
283734.728	Staphylococcus pseudintermedius strain SL/154		283734	131567;2;1783272;1239;91061;1385;90964;1279;2815305;283734	cellular organisms;Bacteria;Terrabacteria group;Firmicutes;Bacilli;Bacillales;Staphylococcaceae;Staphylococcus;Staphylococcus intermedius group;Staphylococcus pseudintermedius	Bacteria	Bacteria	Firmicutes	Bacilli	Bacillales	Staphylococcaceae	Staphylococcus	Staphylococcus pseudintermedius	WGS	SL/154				MLST.Staphylococcus_pseudintermedius.121																Good	2017-09-26T00:00:00Z	28859126		PRJNA353985	SAMN06054141	GCA_002366435.1		MQNF00000000		WGS	Illumina MiSeq	153.0x	SPAdes v. 3.1.1
283734.729	Staphylococcus pseudintermedius strain SL/164		283734	131567;2;1783272;1239;91061;1385;90964;1279;2815305;283734	cellular organisms;Bacteria;Terrabacteria group;Firmicutes;Bacilli;Bacillales;Staphylococcaceae;Staphylococcus;Staphylococcus intermedius group;Staphylococcus pseudintermedius	Bacteria	Bacteria	Firmicutes	Bacilli	Bacillales	Staphylococcaceae	Staphylococcus	Staphylococcus pseudintermedius	WGS	SL/164				MLST.Staphylococcus_pseudintermedius.282																Good	2017-09-26T00:00:00Z	28859126		PRJNA353985	SAMN06054142	GCA_002366445.1		MQNG00000000		WGS	Illumina MiSeq	226.0x	SPAdes v. 3.1.1
283734.732	Staphylococcus pseudintermedius strain 2080722072011		283734	131567;2;1783272;1239;91061;1385;90964;1279;2815305;283734	cellular organisms;Bacteria;Terrabacteria group;Firmicutes;Bacilli;Bacillales;Staphylococcaceae;Staphylococcus;Staphylococcus intermedius group;Staphylococcus pseudintermedius	Bacteria	Bacteria	Firmicutes	Bacilli	Bacillales	Staphylococcaceae	Staphylococcus	Staphylococcus pseudintermedius	WGS	2080722072011				MLST.Staphylococcus_pseudintermedius.45																Good	2017-11-13T00:00:00Z	28859126		PRJNA393934	SAMN07415008	GCA_002766955.1		PEOJ00000000		WGS	Illumina HiSeq	118.0x	SPAdes v. 3.1.1
283734.733	Staphylococcus pseudintermedius strain 2080902050011		283734	131567;2;1783272;1239;91061;1385;90964;1279;2815305;283734	cellular organisms;Bacteria;Terrabacteria group;Firmicutes;Bacilli;Bacillales;Staphylococcaceae;Staphylococcus;Staphylococcus intermedius group;Staphylococcus pseudintermedius	Bacteria	Bacteria	Firmicutes	Bacilli	Bacillales	Staphylococcaceae	Staphylococcus	Staphylococcus pseudintermedius	WGS	2080902050011				MLST.Staphylococcus_pseudintermedius.261																Good	2017-11-13T00:00:00Z	28859126		PRJNA395666	SAMN07415013	GCA_002767055.1		PEOO00000000		WGS	Illumina HiSeq	115.0x	SPAdes v. 3.1.1
283734.734	Staphylococcus pseudintermedius strain 2080821017011		283734	131567;2;1783272;1239;91061;1385;90964;1279;2815305;283734	cellular organisms;Bacteria;Terrabacteria group;Firmicutes;Bacilli;Bacillales;Staphylococcaceae;Staphylococcus;Staphylococcus intermedius group;Staphylococcus pseudintermedius	Bacteria	Bacteria	Firmicutes	Bacilli	Bacillales	Staphylococcaceae	Staphylococcus	Staphylococcus pseudintermedius	WGS	2080821017011				MLST.Staphylococcus_pseudintermedius.265																Good	2017-11-13T00:00:00Z	28859126		PRJNA395662	SAMN07415011	GCA_002767065.1		PEOM00000000		WGS	Illumina HiSeq	101.0x	SPAdes v. 3.1.1
283734.737	Staphylococcus pseudintermedius strain 2090113009011		283734	131567;2;1783272;1239;91061;1385;90964;1279;2815305;283734	cellular organisms;Bacteria;Terrabacteria group;Firmicutes;Bacilli;Bacillales;Staphylococcaceae;Staphylococcus;Staphylococcus intermedius group;Staphylococcus pseudintermedius	Bacteria	Bacteria	Firmicutes	Bacilli	Bacillales	Staphylococcaceae	Staphylococcus	Staphylococcus pseudintermedius	WGS	2090113009011				MLST.Staphylococcus_pseudintermedius.45																Good	2017-11-13T00:00:00Z	28859126		PRJNA395671	SAMN07415017	GCA_002767365.1		PEOS00000000		WGS	Illumina HiSeq	106.0x	SPAdes v. 3.1.1
283734.738	Staphylococcus pseudintermedius strain 2090130020011		283734	131567;2;1783272;1239;91061;1385;90964;1279;2815305;283734	cellular organisms;Bacteria;Terrabacteria group;Firmicutes;Bacilli;Bacillales;Staphylococcaceae;Staphylococcus;Staphylococcus intermedius group;Staphylococcus pseudintermedius	Bacteria	Bacteria	Firmicutes	Bacilli	Bacillales	Staphylococcaceae	Staphylococcus	Staphylococcus pseudintermedius	WGS	2090130020011				MLST.Staphylococcus_pseudintermedius.45																Good	2017-11-13T00:00:00Z	28859126		PRJNA395672	SAMN07415018	GCA_002767245.1		PEOT00000000		WGS	Illumina HiSeq	127.0x	SPAdes v. 3.1.1
283734.741	Staphylococcus pseudintermedius strain 2090427021011		283734	131567;2;1783272;1239;91061;1385;90964;1279;2815305;283734	cellular organisms;Bacteria;Terrabacteria group;Firmicutes;Bacilli;Bacillales;Staphylococcaceae;Staphylococcus;Staphylococcus intermedius group;Staphylococcus pseudintermedius	Bacteria	Bacteria	Firmicutes	Bacilli	Bacillales	Staphylococcaceae	Staphylococcus	Staphylococcus pseudintermedius	WGS	2090427021011				MLST.Staphylococcus_pseudintermedius.71																Good	2017-11-13T00:00:00Z	28859126		PRJNA395679	SAMN07415024	GCA_002767495.1		PEOZ00000000		WGS	Illumina HiSeq	50.0x	SPAdes v. 3.1.1
283734.743	Staphylococcus pseudintermedius strain 2091130024011		283734	131567;2;1783272;1239;91061;1385;90964;1279;2815305;283734	cellular organisms;Bacteria;Terrabacteria group;Firmicutes;Bacilli;Bacillales;Staphylococcaceae;Staphylococcus;Staphylococcus intermedius group;Staphylococcus pseudintermedius	Bacteria	Bacteria	Firmicutes	Bacilli	Bacillales	Staphylococcaceae	Staphylococcus	Staphylococcus pseudintermedius	WGS	2091130024011				MLST.Staphylococcus_pseudintermedius.261																Good	2017-11-13T00:00:00Z	28859126		PRJNA395804	SAMN07415028	GCA_002767615.1		PEPD00000000		WGS	Illumina HiSeq	82.0x	SPAdes v. 3.1.1
283734.744	Staphylococcus pseudintermedius strain 2100503050011		283734	131567;2;1783272;1239;91061;1385;90964;1279;2815305;283734	cellular organisms;Bacteria;Terrabacteria group;Firmicutes;Bacilli;Bacillales;Staphylococcaceae;Staphylococcus;Staphylococcus intermedius group;Staphylococcus pseudintermedius	Bacteria	Bacteria	Firmicutes	Bacilli	Bacillales	Staphylococcaceae	Staphylococcus	Staphylococcus pseudintermedius	WGS	2100503050011				MLST.Staphylococcus_pseudintermedius.45																Good	2017-11-13T00:00:00Z	28859126		PRJNA395805	SAMN07415029	GCA_002767695.1		PEPE00000000		WGS	Illumina HiSeq	113.0x	SPAdes v. 3.1.1
283734.747	Staphylococcus pseudintermedius strain 2121129020011		283734	131567;2;1783272;1239;91061;1385;90964;1279;2815305;283734	cellular organisms;Bacteria;Terrabacteria group;Firmicutes;Bacilli;Bacillales;Staphylococcaceae;Staphylococcus;Staphylococcus intermedius group;Staphylococcus pseudintermedius	Bacteria	Bacteria	Firmicutes	Bacilli	Bacillales	Staphylococcaceae	Staphylococcus	Staphylococcus pseudintermedius	WGS	2121129020011				MLST.Staphylococcus_pseudintermedius.350																Good	2017-11-13T00:00:00Z	28859126		PRJNA395820	SAMN07415042	GCA_002768045.1		PEPR00000000		WGS	Illumina HiSeq	195.0x	SPAdes v. 3.1.1
283734.748	Staphylococcus pseudintermedius strain 2120611027011		283734	131567;2;1783272;1239;91061;1385;90964;1279;2815305;283734	cellular organisms;Bacteria;Terrabacteria group;Firmicutes;Bacilli;Bacillales;Staphylococcaceae;Staphylococcus;Staphylococcus intermedius group;Staphylococcus pseudintermedius	Bacteria	Bacteria	Firmicutes	Bacilli	Bacillales	Staphylococcaceae	Staphylococcus	Staphylococcus pseudintermedius	WGS	2120611027011				MLST.Staphylococcus_pseudintermedius.258																Good	2017-11-13T00:00:00Z	28859126		PRJNA395819	SAMN07415041	GCA_002768095.1		PEPQ00000000		WGS	Illumina HiSeq	205.0x	SPAdes v. 3.1.1
283734.750	Staphylococcus pseudintermedius strain 2130122024011		283734	131567;2;1783272;1239;91061;1385;90964;1279;2815305;283734	cellular organisms;Bacteria;Terrabacteria group;Firmicutes;Bacilli;Bacillales;Staphylococcaceae;Staphylococcus;Staphylococcus intermedius group;Staphylococcus pseudintermedius	Bacteria	Bacteria	Firmicutes	Bacilli	Bacillales	Staphylococcaceae	Staphylococcus	Staphylococcus pseudintermedius	WGS	2130122024011				MLST.Staphylococcus_pseudintermedius.258																Good	2017-11-13T00:00:00Z	28859126		PRJNA395823	SAMN07415045	GCA_002768215.1		PEPU00000000		WGS	Illumina HiSeq	228.0x	SPAdes v. 3.1.1
283734.751	Staphylococcus pseudintermedius strain 2130212060013		283734	131567;2;1783272;1239;91061;1385;90964;1279;2815305;283734	cellular organisms;Bacteria;Terrabacteria group;Firmicutes;Bacilli;Bacillales;Staphylococcaceae;Staphylococcus;Staphylococcus intermedius group;Staphylococcus pseudintermedius	Bacteria	Bacteria	Firmicutes	Bacilli	Bacillales	Staphylococcaceae	Staphylococcus	Staphylococcus pseudintermedius	WGS	2130212060013				MLST.Staphylococcus_pseudintermedius.45																Good	2017-11-13T00:00:00Z	28859126		PRJNA395825	SAMN07415047	GCA_002768225.1		PEPW00000000		WGS	Illumina HiSeq	126.0x	SPAdes v. 3.1.1
283734.752	Staphylococcus pseudintermedius strain 2130625023011		283734	131567;2;1783272;1239;91061;1385;90964;1279;2815305;283734	cellular organisms;Bacteria;Terrabacteria group;Firmicutes;Bacilli;Bacillales;Staphylococcaceae;Staphylococcus;Staphylococcus intermedius group;Staphylococcus pseudintermedius	Bacteria	Bacteria	Firmicutes	Bacilli	Bacillales	Staphylococcaceae	Staphylococcus	Staphylococcus pseudintermedius	WGS	2130625023011				MLST.Staphylococcus_pseudintermedius.261																Good	2017-11-13T00:00:00Z	28859126		PRJNA395828	SAMN07415050	GCA_002768345.1		PEPZ00000000		WGS	Illumina HiSeq	186.0x	SPAdes v. 3.1.1
283734.773	Staphylococcus pseudintermedius strain 2080730018011		283734	131567;2;1783272;1239;91061;1385;90964;1279;2815305;283734	cellular organisms;Bacteria;Terrabacteria group;Firmicutes;Bacilli;Bacillales;Staphylococcaceae;Staphylococcus;Staphylococcus intermedius group;Staphylococcus pseudintermedius	Bacteria	Bacteria	Firmicutes	Bacilli	Bacillales	Staphylococcaceae	Staphylococcus	Staphylococcus pseudintermedius	WGS	2080730018011				MLST.Staphylococcus_pseudintermedius.71																Good	2017-11-13T00:00:00Z	28859126		PRJNA393935	SAMN07415009	GCA_002766965.1		PEOK00000000		WGS	Illumina HiSeq	137.0x	SPAdes v. 3.1.1
283734.775	Staphylococcus pseudintermedius strain 2080909031013		283734	131567;2;1783272;1239;91061;1385;90964;1279;2815305;283734	cellular organisms;Bacteria;Terrabacteria group;Firmicutes;Bacilli;Bacillales;Staphylococcaceae;Staphylococcus;Staphylococcus intermedius group;Staphylococcus pseudintermedius	Bacteria	Bacteria	Firmicutes	Bacilli	Bacillales	Staphylococcaceae	Staphylococcus	Staphylococcus pseudintermedius	WGS	2080909031013				MLST.Staphylococcus_pseudintermedius.71																Good	2017-11-13T00:00:00Z	28859126		PRJNA395667	SAMN07415014	GCA_002767145.1		PEOP00000000		WGS	Illumina MiSeq	180.0x	SPAdes v. 3.1.1
283734.780	Staphylococcus pseudintermedius strain 2091007021021		283734	131567;2;1783272;1239;91061;1385;90964;1279;2815305;283734	cellular organisms;Bacteria;Terrabacteria group;Firmicutes;Bacilli;Bacillales;Staphylococcaceae;Staphylococcus;Staphylococcus intermedius group;Staphylococcus pseudintermedius	Bacteria	Bacteria	Firmicutes	Bacilli	Bacillales	Staphylococcaceae	Staphylococcus	Staphylococcus pseudintermedius	WGS	2091007021021				MLST.Staphylococcus_pseudintermedius.45																Good	2017-11-13T00:00:00Z	28859126		PRJNA395802	SAMN07415027	GCA_002767605.1		PEPC00000000		WGS	Illumina HiSeq	117.0x	SPAdes v. 3.1.1
283734.781	Staphylococcus pseudintermedius strain 2090805038021		283734	131567;2;1783272;1239;91061;1385;90964;1279;2815305;283734	cellular organisms;Bacteria;Terrabacteria group;Firmicutes;Bacilli;Bacillales;Staphylococcaceae;Staphylococcus;Staphylococcus intermedius group;Staphylococcus pseudintermedius	Bacteria	Bacteria	Firmicutes	Bacilli	Bacillales	Staphylococcaceae	Staphylococcus	Staphylococcus pseudintermedius	WGS	2090805038021				MLST.Staphylococcus_pseudintermedius.334																Good	2017-11-13T00:00:00Z	28859126		PRJNA395681	SAMN07415026	GCA_002767625.1		PEPB00000000		WGS	Illumina HiSeq	98.0x	SPAdes v. 3.1.1
283734.782	Staphylococcus pseudintermedius strain 2100623016011		283734	131567;2;1783272;1239;91061;1385;90964;1279;2815305;283734	cellular organisms;Bacteria;Terrabacteria group;Firmicutes;Bacilli;Bacillales;Staphylococcaceae;Staphylococcus;Staphylococcus intermedius group;Staphylococcus pseudintermedius	Bacteria	Bacteria	Firmicutes	Bacilli	Bacillales	Staphylococcaceae	Staphylococcus	Staphylococcus pseudintermedius	WGS	2100623016011				MLST.Staphylococcus_pseudintermedius.71																Good	2017-11-13T00:00:00Z	28859126		PRJNA395806	SAMN07415030	GCA_002767705.1		PEPF00000000		WGS	Illumina HiSeq	149.0x	SPAdes v. 3.1.1
283734.783	Staphylococcus pseudintermedius strain 2101020035011		283734	131567;2;1783272;1239;91061;1385;90964;1279;2815305;283734	cellular organisms;Bacteria;Terrabacteria group;Firmicutes;Bacilli;Bacillales;Staphylococcaceae;Staphylococcus;Staphylococcus intermedius group;Staphylococcus pseudintermedius	Bacteria	Bacteria	Firmicutes	Bacilli	Bacillales	Staphylococcaceae	Staphylococcus	Staphylococcus pseudintermedius	WGS	2101020035011				MLST.Staphylococcus_pseudintermedius.336																Good	2017-11-13T00:00:00Z	28859126		PRJNA395810	SAMN07415034	GCA_002767765.1		PEPJ00000000		WGS	Illumina HiSeq	111.0x	SPAdes v. 3.1.1
283734.784	Staphylococcus pseudintermedius strain 2100813039011		283734	131567;2;1783272;1239;91061;1385;90964;1279;2815305;283734	cellular organisms;Bacteria;Terrabacteria group;Firmicutes;Bacilli;Bacillales;Staphylococcaceae;Staphylococcus;Staphylococcus intermedius group;Staphylococcus pseudintermedius	Bacteria	Bacteria	Firmicutes	Bacilli	Bacillales	Staphylococcaceae	Staphylococcus	Staphylococcus pseudintermedius	WGS	2100813039011				MLST.Staphylococcus_pseudintermedius.258																Good	2017-11-13T00:00:00Z	28859126		PRJNA395807	SAMN07415031	GCA_002767795.1		PEPG00000000		WGS	Illumina HiSeq	174.0x	SPAdes v. 3.1.1
283734.785	Staphylococcus pseudintermedius strain 2100830037011		283734	131567;2;1783272;1239;91061;1385;90964;1279;2815305;283734	cellular organisms;Bacteria;Terrabacteria group;Firmicutes;Bacilli;Bacillales;Staphylococcaceae;Staphylococcus;Staphylococcus intermedius group;Staphylococcus pseudintermedius	Bacteria	Bacteria	Firmicutes	Bacilli	Bacillales	Staphylococcaceae	Staphylococcus	Staphylococcus pseudintermedius	WGS	2100830037011				MLST.Staphylococcus_pseudintermedius.258																Good	2017-11-13T00:00:00Z	28859126		PRJNA395808	SAMN07415032	GCA_002767805.1		PEPH00000000		WGS	Illumina HiSeq	119.0x	SPAdes v. 3.1.1
283734.786	Staphylococcus pseudintermedius strain 2101019023021		283734	131567;2;1783272;1239;91061;1385;90964;1279;2815305;283734	cellular organisms;Bacteria;Terrabacteria group;Firmicutes;Bacilli;Bacillales;Staphylococcaceae;Staphylococcus;Staphylococcus intermedius group;Staphylococcus pseudintermedius	Bacteria	Bacteria	Firmicutes	Bacilli	Bacillales	Staphylococcaceae	Staphylococcus	Staphylococcus pseudintermedius	WGS	2101019023021				MLST.Staphylococcus_pseudintermedius.261																Good	2017-11-13T00:00:00Z	28859126		PRJNA395809	SAMN07415033	GCA_002767815.1		PEPI00000000		WGS	Illumina HiSeq	173.0x	SPAdes v. 3.1.1
283734.788	Staphylococcus pseudintermedius strain 2120306040011		283734	131567;2;1783272;1239;91061;1385;90964;1279;2815305;283734	cellular organisms;Bacteria;Terrabacteria group;Firmicutes;Bacilli;Bacillales;Staphylococcaceae;Staphylococcus;Staphylococcus intermedius group;Staphylococcus pseudintermedius	Bacteria	Bacteria	Firmicutes	Bacilli	Bacillales	Staphylococcaceae	Staphylococcus	Staphylococcus pseudintermedius	WGS	2120306040011				MLST.Staphylococcus_pseudintermedius.307																Good	2017-11-13T00:00:00Z	28859126		PRJNA395814	SAMN07415038	GCA_002767945.1		PEPN00000000		WGS	Illumina HiSeq	112.0x	SPAdes v. 3.1.1
283734.789	Staphylococcus pseudintermedius strain 2120308024011		283734	131567;2;1783272;1239;91061;1385;90964;1279;2815305;283734	cellular organisms;Bacteria;Terrabacteria group;Firmicutes;Bacilli;Bacillales;Staphylococcaceae;Staphylococcus;Staphylococcus intermedius group;Staphylococcus pseudintermedius	Bacteria	Bacteria	Firmicutes	Bacilli	Bacillales	Staphylococcaceae	Staphylococcus	Staphylococcus pseudintermedius	WGS	2120308024011				MLST.Staphylococcus_pseudintermedius.350																Good	2017-11-13T00:00:00Z	28859126		PRJNA395816	SAMN07415039	GCA_002767985.1		PEPO00000000		WGS	Illumina HiSeq	114.0x	SPAdes v. 3.1.1
283734.791	Staphylococcus pseudintermedius strain 2121224012011		283734	131567;2;1783272;1239;91061;1385;90964;1279;2815305;283734	cellular organisms;Bacteria;Terrabacteria group;Firmicutes;Bacilli;Bacillales;Staphylococcaceae;Staphylococcus;Staphylococcus intermedius group;Staphylococcus pseudintermedius	Bacteria	Bacteria	Firmicutes	Bacilli	Bacillales	Staphylococcaceae	Staphylococcus	Staphylococcus pseudintermedius	WGS	2121224012011				MLST.Staphylococcus_pseudintermedius.258																Good	2017-11-13T00:00:00Z	28859126		PRJNA395821	SAMN07415043	GCA_002768105.1		PEPS00000000		WGS	Illumina HiSeq	117.0x	SPAdes v. 3.1.1
283734.792	Staphylococcus pseudintermedius strain 2130123015011		283734	131567;2;1783272;1239;91061;1385;90964;1279;2815305;283734	cellular organisms;Bacteria;Terrabacteria group;Firmicutes;Bacilli;Bacillales;Staphylococcaceae;Staphylococcus;Staphylococcus intermedius group;Staphylococcus pseudintermedius	Bacteria	Bacteria	Firmicutes	Bacilli	Bacillales	Staphylococcaceae	Staphylococcus	Staphylococcus pseudintermedius	WGS	2130123015011				MLST.Staphylococcus_pseudintermedius.342																Good	2017-11-13T00:00:00Z	28859126		PRJNA395824	SAMN07415046	GCA_002768155.1		PEPV00000000		WGS	Illumina HiSeq	116.0x	SPAdes v. 3.1.1
283734.793	Staphylococcus pseudintermedius strain 2130327043011		283734	131567;2;1783272;1239;91061;1385;90964;1279;2815305;283734	cellular organisms;Bacteria;Terrabacteria group;Firmicutes;Bacilli;Bacillales;Staphylococcaceae;Staphylococcus;Staphylococcus intermedius group;Staphylococcus pseudintermedius	Bacteria	Bacteria	Firmicutes	Bacilli	Bacillales	Staphylococcaceae	Staphylococcus	Staphylococcus pseudintermedius	WGS	2130327043011				MLST.Staphylococcus_pseudintermedius.277																Good	2017-11-13T00:00:00Z	28859126		PRJNA395826	SAMN07415048	GCA_002768275.1		PEPX00000000		WGS	Illumina HiSeq	209.0x	SPAdes v. 3.1.1
283734.794	Staphylococcus pseudintermedius strain 2130415031011		283734	131567;2;1783272;1239;91061;1385;90964;1279;2815305;283734	cellular organisms;Bacteria;Terrabacteria group;Firmicutes;Bacilli;Bacillales;Staphylococcaceae;Staphylococcus;Staphylococcus intermedius group;Staphylococcus pseudintermedius	Bacteria	Bacteria	Firmicutes	Bacilli	Bacillales	Staphylococcaceae	Staphylococcus	Staphylococcus pseudintermedius	WGS	2130415031011				MLST.Staphylococcus_pseudintermedius.346																Good	2017-11-13T00:00:00Z	28859126		PRJNA395827	SAMN07415049	GCA_002768335.1		PEPY00000000		WGS	Illumina HiSeq	133.0x	SPAdes v. 3.1.1
283734.796	Staphylococcus pseudintermedius strain 2131011034011		283734	131567;2;1783272;1239;91061;1385;90964;1279;2815305;283734	cellular organisms;Bacteria;Terrabacteria group;Firmicutes;Bacilli;Bacillales;Staphylococcaceae;Staphylococcus;Staphylococcus intermedius group;Staphylococcus pseudintermedius	Bacteria	Bacteria	Firmicutes	Bacilli	Bacillales	Staphylococcaceae	Staphylococcus	Staphylococcus pseudintermedius	WGS	2131011034011				MLST.Staphylococcus_pseudintermedius.258																Good	2017-11-13T00:00:00Z	28859126		PRJNA395830	SAMN07415052	GCA_002768365.1		PEQB00000000		WGS	Illumina HiSeq	128.0x	SPAdes v. 3.1.1
283734.797	Staphylococcus pseudintermedius strain 2131017012012		283734	131567;2;1783272;1239;91061;1385;90964;1279;2815305;283734	cellular organisms;Bacteria;Terrabacteria group;Firmicutes;Bacilli;Bacillales;Staphylococcaceae;Staphylococcus;Staphylococcus intermedius group;Staphylococcus pseudintermedius	Bacteria	Bacteria	Firmicutes	Bacilli	Bacillales	Staphylococcaceae	Staphylococcus	Staphylococcus pseudintermedius	WGS	2131017012012				MLST.Staphylococcus_pseudintermedius.265																Good	2017-11-13T00:00:00Z	28859126		PRJNA395832	SAMN07415053	GCA_002768435.1		PEQC00000000		WGS	Illumina HiSeq	127.0x	SPAdes v. 3.1.1
283734.798	Staphylococcus pseudintermedius strain 2131231043014		283734	131567;2;1783272;1239;91061;1385;90964;1279;2815305;283734	cellular organisms;Bacteria;Terrabacteria group;Firmicutes;Bacilli;Bacillales;Staphylococcaceae;Staphylococcus;Staphylococcus intermedius group;Staphylococcus pseudintermedius	Bacteria	Bacteria	Firmicutes	Bacilli	Bacillales	Staphylococcaceae	Staphylococcus	Staphylococcus pseudintermedius	WGS	2131231043014				MLST.Staphylococcus_pseudintermedius.45																Good	2017-11-13T00:00:00Z	28859126		PRJNA395834	SAMN07415055	GCA_002768455.1		PEQE00000000		WGS	Illumina HiSeq	113.0x	SPAdes v. 3.1.1
937773.3	Staphylococcus pseudintermedius HKU10-03		937773	131567;2;1783272;1239;91061;1385;90964;1279;2815305;283734;937773	cellular organisms;Bacteria;Terrabacteria group;Firmicutes;Bacilli;Bacillales;Staphylococcaceae;Staphylococcus;Staphylococcus intermedius group;Staphylococcus pseudintermedius;Staphylococcus pseudintermedius HKU10-03	Bacteria	Bacteria	Firmicutes	Bacilli	Bacillales	Staphylococcaceae	Staphylococcus	Staphylococcus pseudintermedius	Complete	HKU10-03				MLST.Staphylococcus_pseudintermedius.308																Good	2011-01-07T00:00:00Z	21278300		PRJNA61283	SAMN02603958	GCA_000185885.1		CP002439		Complete
[truncated: 37 more columns]
